# Supplementary material for: Dynamics and within-host interaction of Theileria lestoquardi and T. ovis among naive sheep in Oman
Source: Sci Rep. 2020 Nov 13;10:19802. doi: 10.1038/s41598-020-76844-2 (PMC7666211; doi:10.1038/s41598-020-76844-2)
Supplement: Supplementary file 1 — Supplementary Table 1. [file 41598_2020_76844_MOESM1_ESM.xlsx]

## Sheet: Sheet1
ID	Month	Infection	Theileria spp.	T. lesto density ( log10)	T. ovis density ( log10)	MNC	TL 05	TL 07	TL 13	TL 280	TL 281
3930	2016-05-01	Mix	T. lestoquardi + T. ovis	5.54445	5.51197	2	285	267.79	188.02	317	314.6
3930	2016-06-01	Mix	T. lestoquardi + T. ovis	6.25266	6.02284	2	285	268	188.48	316.61	309
3930	2016-07-01	Mix	T. lestoquardi + T. ovis	6.3018	4.86662	2	285	262.28	188.22	325.8	315
3930	2016-08-01	Mix	T. lestoquardi + T. ovis	5.49214	4.77284	4	324	256.37	188.29	314	360
3930	2016-09-01	Mix	T. lestoquardi + T. ovis	5.84402	5.84066	3	294.46	267.71	188.48	317	360
3930	2016-11-01	Mix	T. lestoquardi + T. ovis	5.46594	5.49316	2	321	268	188.21	313.62	360
3930	2017-01-01	Mix	T. lestoquardi + T. ovis	0	3.02372	3	285	256.43	187.88	317	315
3930	2017-02-01	Mix	T. lestoquardi + T. ovis	0	2.81535	3	330	256.43	187.95	325.75	314.74
3930	2017-03-01	Mix	T. lestoquardi + T. ovis	5.46054	5.71053	3	285	262	193.78	317	315
3930	2017-05-01	Mix	T. lestoquardi + T. ovis	5.32986	5.40032	4	324	255.62	188.25	317	360
3937	2016-05-01	Single	T. lestoquardi	5.40501	0	2	285	255.54	182.13	311	315
3937	2016-06-01	Single	T. lestoquardi	5.93147	0	2	285	256	182.47	317	315
3937	2016-07-01	Mix	T. lestoquardi + T. ovis	5.004	4.18436	2	284.51	256.11	182.21	314	323.59
3937	2016-08-01	Mix	T. lestoquardi + T. ovis	4.91689	4.00829	3	285	256.12	182.25	314	324
3937	2016-09-01	Mix	T. lestoquardi + T. ovis	4.43821	5.19395	4	294.46	268	182.41	227	324
3937	2016-11-01	Mix	T. lestoquardi + T. ovis	4.29932	3.52853	4	285	255.84	182.18	217	315
3937	2016-12-01	Mix	T. lestoquardi + T. ovis	5.1837	4.65833	4	285	255.54	188.04	326	360
3937	2017-02-01	Mix	T. lestoquardi + T. ovis	3.52182	0	3	294.4	255.87	254	221.42	315
3937	2017-03-01	Mix	T. lestoquardi + T. ovis	5.31702	4.99085	3	285	250	188.29	317	315
3937	2017-05-01	Mix	T. lestoquardi + T. ovis	4.8378	4.32713	2	285	255.7	188.2	317	315
3938	2016-05-01	Single	T. lestoquardi	5.19957	0	3	324	268	188.29	317	323.9
3938	2016-06-01	Single	T. lestoquardi	6.32981	0	2	267.22	256	188.48	317	324
3938	2016-08-01	Mix	T. lestoquardi + T. ovis	5.23612	3.93972	2	285	268	188.12	314	324
3938	2016-09-01	Single	T. lestoquardi	5.74962	0	2	294.46	262	188.44	317	342
3938	2016-11-01	Mix	T. lestoquardi + T. ovis	5.44215	4.55176	3	324	268	188.21	305.42	360
3938	2016-12-01	Mix	T. lestoquardi + T. ovis	4.18287	2.79427	3	ND	ND	ND	ND	ND
3938	2017-01-01	Mix	T. lestoquardi + T. ovis	5.48137	4.03779	3	294.4	267.54	191.12	221.49	261.25
3938	2017-02-01	Mix	T. lestoquardi + T. ovis	4.82977	3.68427	3	294.4	265	167	221.49	324
3938	2017-03-01	Mix	T. lestoquardi + T. ovis	5.64474	5.12397	3	267.41	255.88	181.93	305	324.19
3938	2017-05-01	Single	T. lestoquardi	6.39953	0	2	324	255.62	188.36	325.57	360
3940	2016-05-01	Single	T. lestoquardi	4.18623	0	3	285	268	194.09	317	315
3940	2016-06-01	Mix	T. lestoquardi + T. ovis	4.53435	3.68392	2	284.61	268	188.43	308	323.72
3940	2016-07-01	Mix	T. lestoquardi + T. ovis	4.48527	3.64621	2	285	268	245.33	314	324
3940	2016-08-01	Mix	T. lestoquardi + T. ovis	4.47155	3.40727	3	303	256.11	245.4	314	324
3940	2016-09-01	Mix	T. lestoquardi + T. ovis	4.16183	4.04616	3	294.46	256.48	188.25	317	323.56
3940	2016-11-01	Mix	T. lestoquardi + T. ovis	4.72457	4.02206	5	267.22	255.74	188.27	217	294
3940	2017-01-01	Mix	T. lestoquardi + T. ovis	4.96008	4.44126	3	285	268	191	326	360
3940	2017-02-01	Mix	T. lestoquardi + T. ovis	2.85886	3.19164	3	285	267.62	187.87	317	314.57
3940	2017-03-01	Mix	T. lestoquardi + T. ovis	3.35278	4.15827	3	285	268	188.29	347	324.22
3940	2017-05-01	Mix	T. lestoquardi + T. ovis	5.04177	4.84802	3	285	255.58	188.25	317	324
3941	2016-05-01	Single	T. lestoquardi	5.49598	0	2	285	256.43	188	317	314.56
3941	2016-06-01	Single	T. lestoquardi	5.72628	0	2	267.22	268	188.21	325.92	315
3941	2016-07-01	Mix	T. lestoquardi + T. ovis	5.08074	4.38465	2	284.77	268	188.17	316.84	315
3941	2016-08-01	Mix	T. lestoquardi + T. ovis	4.71138	3.8986	3	285	268	188.38	325.62	315
3941	2016-09-01	Mix	T. lestoquardi + T. ovis	4.41749	3.81537	4	294.46	267.51	188.19	317	315
3941	2016-11-01	Mix	T. lestoquardi + T. ovis	4.20198	3.7284	4	267.37	256.21	188.28	313.62	315
3941	2016-12-01	Mix	T. lestoquardi + T. ovis	4.81931	3.68919	2	285	256.43	187.88	317	315
3941	2017-01-01	Mix	T. lestoquardi + T. ovis	5.19056	4.14879	2	330	256.43	187.95	325.75	314.74
3941	2017-02-01	Mix	T. lestoquardi + T. ovis	5.22708	4.35107	2	285	262	193.78	317	315
3941	2017-03-01	Mix	T. lestoquardi + T. ovis	4.97788	4.02873	2	285	256.25	182.28	317	360
3941	2017-05-01	Mix	T. lestoquardi + T. ovis	4.02513	2.42272	4	267.24	255.52	188.17	317	315
3943	2016-05-01	Single	T. lestoquardi	1.32581	0	2	267.12	265	188.12	305	323.58
3943	2016-07-01	Single	T. lestoquardi	4.88895	0	2	267	268	188.32	305	324
3943	2016-08-01	Single	T. lestoquardi	4.82071	0	3	267.14	261.91	188.14	323	324
3943	2016-09-01	Single	T. lestoquardi	4.50247	0	3	267.17	265	188.36	284	324
3943	2016-11-01	Single	T. lestoquardi	2.38691	0	3	285	268	182.14	217	323.56
3943	2016-12-01	Single	T. lestoquardi	0.943271	0	2	267.12	265	188.12	305	323.58
3943	2017-01-01	Single	T. lestoquardi	2.19573	0	3	285	256.43	187.88	317	315
3943	2017-02-01	Single	T. lestoquardi	1.3115	0	2	330	256.43	187.95	325.75	314.74
3943	2017-03-01	Mix	T. lestoquardi + T. ovis	5.23976	4.14079	4	285	262	193.78	317	315
3943	2017-05-01	Mix	T. lestoquardi + T. ovis	5.05008	4.54326	2	285	255.79	188.32	317	323.57
3944	2016-05-01	Single	T. lestoquardi	5.45604	0	3	285	256.43	187.88	317	315
3944	2016-06-01	Mix	T. lestoquardi + T. ovis	4.69895	3.99335	2	285	255.54	182.13	311	315
3944	2016-07-01	Single	T. lestoquardi	5.25791	0	3	285	255.63	188.29	314	315
3944	2016-08-01	Single	T. lestoquardi	4.36874	0	4	267.14	256.15	188.27	314	315
3944	2016-09-01	Mix	T. lestoquardi + T. ovis	3.98635	3.19889	2	267.36	256	239	317	315
3944	2016-11-01	Mix	T. lestoquardi + T. ovis	3.23331	3.21087	2	267.12	265	188.12	305	323.58
3944	2016-12-01	Mix	T. lestoquardi + T. ovis	4.95736	4.41185	4	285	256.43	187.88	317	315
3944	2017-01-01	Mix	T. lestoquardi + T. ovis	4.87368	4.34664	4	330	256.43	187.95	325.75	314.74
3944	2017-02-01	Mix	T. lestoquardi + T. ovis	0.533712	0.712077	3	285	262	193.78	317	315
3944	2017-03-01	Mix	T. lestoquardi + T. ovis	4.99976	4.61042	5	285	256.25	182.28	317	360
3944	2017-05-01	Mix	T. lestoquardi + T. ovis	5.69277	4.73285	4	321	255.6	188.32	317	342.23
3946	2016-05-01	Single	T. lestoquardi	5.44558	0	2	330	256.43	187.95	325.75	314.74
3946	2016-06-01	Mix	T. lestoquardi + T. ovis	4.98376	3.90948	3	285	255.54	182.13	311	315
3946	2016-07-01	Mix	T. lestoquardi + T. ovis	5.35697	3.80955	4	284.88	256.06	188.34	326.24	360
3946	2016-08-01	Mix	T. lestoquardi + T. ovis	4.81896	3.08107	5	285	256.4	188.04	314	360
3946	2016-09-01	Mix	T. lestoquardi + T. ovis	3.39627	3.21512	4	294.46	256.02	176.09	296	294
3946	2016-11-01	Mix	T. lestoquardi + T. ovis	5.30898	3.75504	2	285	256	188.24	217	323.71
3946	2016-12-01	Mix	T. lestoquardi + T. ovis	5.01945	3.84241	4	285	256.43	187.88	317	315
3946	2017-01-01	Mix	T. lestoquardi + T. ovis	5.34099	3.89129	4	330	256.43	187.95	325.75	314.74
3946	2017-02-01	Single	T. lestoquardi	1.03892	0	3	285	262	193.78	317	315
3946	2017-03-01	Mix	T. lestoquardi + T. ovis	5.29239	4.51266	3	285	256.25	182.28	317	360
3946	2017-05-01	Mix	T. lestoquardi + T. ovis	5.21857	4.57093	4	285	255.8	188.4	317	360
3952	2016-05-01	Mix	T. lestoquardi + T. ovis	3.63121	3.47647	2	285	262	193.78	317	315
3952	2016-06-01	Single	T. lestoquardi	4.83	0	1	294.43	262	188	325.78	324
3952	2016-07-01	died *	T. lestoquardi	0	0	ND	ND	ND	ND	ND	ND
3954	2016-05-01	Single	T. lestoquardi	4.56278	0	3	285	256.25	182.28	317	360
3954	2016-07-01	Single	T. lestoquardi	5.52807	0	3	330	268	182.34	314	323.93
3954	2016-08-01	Single	T. lestoquardi	4.99024	0	4	285	267.68	188.38	344	360
3954	2016-09-01	Single	T. lestoquardi	5.13507	0	3	285	265	182.24	317	315
3954	2016-11-01	Mix	T. lestoquardi + T. ovis	5.5557	3.63303	3	285	268	182.15	217	315
3954	2016-12-01	Single	T. lestoquardi	1.22168	0	3	267.12	265	188.12	305	323.58
3954	2017-01-01	Mix	T. lestoquardi + T. ovis	5.34191	4.52346	3	285	256.43	187.88	317	315
3954	2017-03-01	Mix	T. lestoquardi + T. ovis	5.28205	4.3262	3	330	256.43	187.95	325.75	314.74
3954	2017-05-01	Mix	T. lestoquardi + T. ovis	5.47675	4.87996	3	285	255.79	188.36	317	315
3955	2016-06-01	Mix	T. lestoquardi + T. ovis	1.4497	4.28412	1	294.43	256	188.22	317	321
3955	2016-08-01	Mix	T. lestoquardi + T. ovis	1.79865	3.20691	1	336	268	185	314	324
3955	2016-09-01	Single	T. lestoquardi	4.3212	0	2	285	256.48	245.48	317	324
3955	2016-11-01	Single	T. lestoquardi	5.32121	0	2	285	268	182.22	217	324
3955	2016-12-01	Single	T. lestoquardi	4.65185	0	2	294.3	255.54	194.21	326.12	323.64
3955	2017-01-01	Single	T. lestoquardi	4.5091	0	4	303	255.54	188	317	324.18
3955	2017-02-01	Single	T. lestoquardi	4.71879	0	2	294.4	268	190.71	221	324.12
3955	2017-03-01	Single	T. lestoquardi	3.67665	0	3	285	255.54	188.04	326	360
3955	2017-05-01	Mix	T. lestoquardi + T. ovis	4.32634	3.36897	2	285	268	182.19	317	312
3956	2016-05-01	Single	T. lestoquardi	1.94132	0	2	294.4	256.01	182.06	221.49	315
3956	2016-06-01	Single	T. lestoquardi	4.64	0	2	324	268	188.26	317	315
3956	2016-07-01	died *	T. lestoquardi	0	0	ND	ND	ND	ND	ND	ND
3957	2016-05-01	Mix	T. lestoquardi + T. ovis	5.42841	4.8733	3	285	268	181.98	221	314.64
3957	2016-06-01	Single	T. lestoquardi	5.10472	0	3	324	268	188.29	317	315
3957	2016-07-01	Mix	T. lestoquardi + T. ovis	5.46421	4.45111	2	284.67	255.84	182.34	316.74	315
3957	2016-08-01	Mix	T. lestoquardi + T. ovis	5.19038	4.28886	3	285	255.71	182.39	226.13	315
3957	2016-09-01	Mix	T. lestoquardi + T. ovis	5.23905	5.15075	3	285	253.26	182.37	344.19	351
3957	2016-11-01	Mix	T. lestoquardi + T. ovis	4.97719	3.72071	2	285	255.95	194.24	217	315
3957	2016-12-01	Mix	T. lestoquardi + T. ovis	5.65959	4.03899	2	285	256.43	187.88	317	315
3957	2017-01-01	Single	T. lestoquardi	3.00907	0	2	330	256.43	187.95	325.75	314.74
3957	2017-02-01	Mix	T. lestoquardi + T. ovis	5.70642	4.80177	3	285	262	193.78	317	315
3957	2017-03-01	Mix	T. lestoquardi + T. ovis	5.85982	4.30843	2	285	256.25	182.28	317	360
3957	2017-05-01	Single	T. lestoquardi	3.30088	0	2	285	255.84	182.42	317	312
3959	2016-05-01	Single	T. lestoquardi	5.09443	0	2	294.4	255.54	182.45	221.49	315
3959	2016-06-01	died *	T. lestoquardi	0	0	ND	ND	ND	ND	ND	ND
3961	2016-05-01	Mix	T. lestoquardi + T. ovis	0.782563	4.21506	2	294.3	255.54	194.21	326.12	323.64
3961	2016-06-01	Single	T. lestoquardi	5.26531	0	3	324.03	256	194.45	326.27	294
3961	2016-07-01	Mix	T. lestoquardi + T. ovis	6.64553	4.66842	3	267	255.64	182.12	305	323.71
3961	2016-08-01	Mix	T. lestoquardi + T. ovis	5.35303	4.7462	4	285	256.29	182.24	305	324
3961	2016-09-01	Mix	T. lestoquardi + T. ovis	5.33825	8.03968	3	294.46	255.58	182.41	325.87	360
3961	2016-11-01	Mix	T. lestoquardi + T. ovis	5.89057	7.88572	4	294.39	256	230	359	356.59
3961	2016-12-01	Mix	T. lestoquardi + T. ovis	3.833	8.82435	3	285	256.43	187.88	317	315
3961	2017-01-01	Mix	T. lestoquardi + T. ovis	5.60099	4.59345	3	330	256.43	187.95	325.75	314.74
3961	2017-02-01	Mix	T. lestoquardi + T. ovis	5.8112	4.66449	3	285	262	193.78	317	315
3961	2017-03-01	Mix	T. lestoquardi + T. ovis	5.58271	4.56426	3	285	256.25	182.28	317	360
3961	2017-05-01	Mix	T. lestoquardi + T. ovis	5.64865	4.91663	3	324	255.79	188.48	325.72	360
3964	2016-05-01	Mix	T. lestoquardi + T. ovis	2.54103	3.53225	2	303	255.54	188	317	324.18
3964	2016-07-01	Single	T. lestoquardi	4.79003	0	2	303	255.71	188.45	314	323.5
3964	2016-08-01	Mix	T. lestoquardi + T. ovis	5.00772	4.07412	2	342	256.45	239	332	348
3964	2016-09-01	Mix	T. lestoquardi + T. ovis	5.11004	4.41237	4	306	256.48	188.29	326.14	324.15
3964	2016-11-01	Mix	T. lestoquardi + T. ovis	3.70006	2.66031	2	266.99	256.43	176.43	217	324.16
3964	2016-12-01	Mix	T. lestoquardi + T. ovis	4.31569	3.71914	3	267.12	265	188.12	305	323.58
3964	2017-01-01	Mix	T. lestoquardi + T. ovis	4.76545	4.23187	3	285	256.43	187.88	317	315
3964	2017-02-01	Mix	T. lestoquardi + T. ovis	3.04597	2.90792	3	330	256.43	187.95	325.75	314.74
3964	2017-03-01	Mix	T. lestoquardi + T. ovis	4.82316	4.04267	3	285	262	193.78	317	315
3964	2017-05-01	Mix	T. lestoquardi + T. ovis	4.54213	3.91356	2	306	255.89	188.48	317	323.94
3965	2016-05-01	Mix	T. lestoquardi + T. ovis	0.487685	4.43583	2	294.4	268	190.71	221	324.12
3965	2016-06-01	Mix	T. lestoquardi + T. ovis	4.5982	3.63979	2	294	256.41	194.45	316.85	324
3965	2016-07-01	Mix	T. lestoquardi + T. ovis	3.61972	4.36413	2	294	268	188.12	223	324.21
3965	2016-09-01	Mix	T. lestoquardi + T. ovis	4.25768	4.71807	3	294.46	256.04	194.14	305	324
3965	2016-11-01	Mix	T. lestoquardi + T. ovis	4.98869	4.20051	4	267.26	268	194.23	320	324.03
3965	2016-12-01	Mix	T. lestoquardi + T. ovis	3.83651	3.44903	2	267.12	265	188.12	305	323.58
3965	2017-01-01	Mix	T. lestoquardi + T. ovis	5.29065	4.94494	2	285	256.43	187.88	317	315
3965	2017-02-01	Mix	T. lestoquardi + T. ovis	2.40556	2.97109	2	330	256.43	187.95	325.75	314.74
3965	2017-03-01	Mix	T. lestoquardi + T. ovis	4.33817	4.08801	2	285	262	193.78	317	315
3965	2017-05-01	Mix	T. lestoquardi + T. ovis	5.27353	4.66482	3	285	268	194.48	325.96	369
3971	2016-06-01	Mix	T. lestoquardi + T. ovis	5.81338	4.77154	2	285	268	188.26	317	315
3971	2016-07-01	Mix	T. lestoquardi + T. ovis	6.16416	4.95097	3	284.53	256.01	188.49	314	315
3971	2016-08-01	Mix	T. lestoquardi + T. ovis	5.41089	4.51696	3	285	268	188.11	314	315
3971	2016-11-01	Mix	T. lestoquardi + T. ovis	5.39573	4.11686	2	285	261.82	188.28	325.54	360
3971	2016-12-01	Mix	T. lestoquardi + T. ovis	5.84137	4.73267	2	303	255.54	188	317	324.18
3971	2017-01-01	Mix	T. lestoquardi + T. ovis	6.10319	5.11637	4	294.4	268	190.71	221	324.12
3971	2017-02-01	Mix	T. lestoquardi + T. ovis	6.13319	4.87206	2	285	255.54	188.04	326	360
3971	2017-03-01	Mix	T. lestoquardi + T. ovis	5.54508	4.60449	2	294.4	255.87	254	221.42	315
3971	2017-05-01	Mix	T. lestoquardi + T. ovis	5.61894	4.90613	2	285	268	188.48	316.52	360
3974	2016-05-01	Single	T. lestoquardi	2.55868	0	2	285	255.54	188.04	326	360
3974	2016-06-01	Single	T. lestoquardi	3.96934	0	3	285	255.59	188.48	326	315
3974	2016-07-01	Mix	T. lestoquardi + T. ovis	4.23348	5.28865	3	284.77	255.9	188.14	316.84	315
3974	2016-08-01	Mix	T. lestoquardi + T. ovis	4.73288	4.07503	3	285	256.14	182.19	325.61	315
3974	2016-09-01	Mix	T. lestoquardi + T. ovis	4.90958	5.81715	4	284.54	256.13	188.49	317	360
3974	2016-11-01	Mix	T. lestoquardi + T. ovis	4.47345	3.41974	3	285	256.07	188.41	217	315
3974	2016-12-01	Mix	T. lestoquardi + T. ovis	2.31873	5.25731	2	285	256.43	187.88	317	315
3974	2017-01-01	Mix	T. lestoquardi + T. ovis	4.6658	5.65353	2	330	256.43	187.95	325.75	314.74
3974	2017-02-01	Mix	T. lestoquardi + T. ovis	4.20438	5.0892	2	285	262	193.78	317	315
3974	2017-03-01	Mix	T. lestoquardi + T. ovis	4.52159	4.92405	3	285	256.25	182.28	317	360
3974	2017-05-01	Mix	T. lestoquardi + T. ovis	4.67518	5.23829	3	285	256	188.42	325.96	360
3978	2016-05-01	Mix	T. lestoquardi + T. ovis	4.46257	5.21257	2	294.4	255.87	254	221.42	315
3978	2016-07-01	Single	T. lestoquardi	1.1251	0	2	285	255.54	182.13	311	315
3978	2016-08-01	Mix	T. lestoquardi + T. ovis	2.8917	1.67216	2	267.14	256.44	188.24	326.45	315
3978	2016-09-01	Mix	T. lestoquardi + T. ovis	4.80256	4.45159	2	267.36	256.48	239	317	324.15
3978	2016-11-01	Mix	T. lestoquardi + T. ovis	4.38613	4.36302	2	267.05	256.1	188.29	325.6	315
3978	2016-12-01	Mix	T. lestoquardi + T. ovis	5.20609	4.56746	2	267.12	265	188.12	305	323.58
3978	2017-01-01	Mix	T. lestoquardi + T. ovis	2.36599	3.43907	2	285	256.43	187.88	317	315
3978	2017-02-01	Mix	T. lestoquardi + T. ovis	4.43851	4.53018	2	330	256.43	187.95	325.75	314.74
3978	2017-03-01	Mix	T. lestoquardi + T. ovis	4.87923	4.9835	2	285	262	193.78	317	315
3978	2017-05-01	Mix	T. lestoquardi + T. ovis	4.19453	3.73607	1	285	268	182.23	317	323.5
3980	2016-05-01	Single	T. lestoquardi	4.91585	0	2	285	250	188.29	317	315
3980	2016-06-01	Mix	T. lestoquardi + T. ovis	4.82534	3.74399	2	285	249.9	188.48	317	315
3980	2016-07-01	Single	T. lestoquardi	5.05548	0	3	285	256	188.49	314	359.53
3980	2016-08-01	Mix	T. lestoquardi + T. ovis	4.59873	3.06846	3	285	256.45	188.3	314	360
3980	2016-09-01	Mix	T. lestoquardi + T. ovis	4.70217	4.18949	4	285	268	188.31	317	360
3980	2016-11-01	Mix	T. lestoquardi + T. ovis	4.1989	3.90718	2	294.42	268	188.03	217	360
3980	2016-12-01	Mix	T. lestoquardi + T. ovis	4.72352	4.25502	2	285	256.43	187.88	317	315
3980	2017-01-01	Mix	T. lestoquardi + T. ovis	4.38692	3.93989	3	330	256.43	187.95	325.75	314.74
3980	2017-02-01	Mix	T. lestoquardi + T. ovis	3.32979	3.85049	3	285	262	193.78	317	315
3980	2017-03-01	Mix	T. lestoquardi + T. ovis	4.43886	3.30894	4	285	256.25	182.28	317	360
3980	2017-05-01	Mix	T. lestoquardi + T. ovis	3.63367	0.80097	3	363.45	268	182.34	317	360
3981	2016-05-01	Mix	T. lestoquardi + T. ovis	2.65917	5.62135	2	294.4	268	188.29	221	315
3981	2016-06-01	Mix	T. lestoquardi + T. ovis	1.89462	4.62876	2	ND	ND	ND	ND	ND
3981	2016-08-01	Single	T. ovis	0	4.46823	ND	ND	ND	ND	ND	ND
3981	2016-09-01	Single	T. lestoquardi	6.4981	0	2	285	268	245.48	317	324
3981	2016-11-01	Mix	T. lestoquardi + T. ovis	6.26404	3.85099	2	324	267.77	188.37	316.85	315
3981	2016-12-01	Mix	T. lestoquardi + T. ovis	5.19296	2.62931	2	267.12	265	188.12	305	323.58
3981	2017-01-01	Mix	T. lestoquardi + T. ovis	6.34842	5.02172	2	285	256.43	187.88	317	315
3981	2017-02-01	Mix	T. lestoquardi + T. ovis	5.78252	4.91937	2	330	256.43	187.95	325.75	314.74
3981	2017-03-01	Mix	T. lestoquardi + T. ovis	5.8818	5.47912	2	285	262	193.78	317	315
3981	2017-05-01	Mix	T. lestoquardi + T. ovis	5.79007	5.31137	3	285	265	188.2	326	324
3985	2016-05-01	Single	T. lestoquardi	2.43918	0	2	294.4	268	188.12	317	360
3985	2016-06-01	Single	T. lestoquardi	5.55412	0	1	285	268	188.31	316.66	323.55
3985	2016-07-01	Mix	T. lestoquardi + T. ovis	5.62773	4.34173	1	284.83	268	188.41	317	324
3985	2016-08-01	Mix	T. lestoquardi + T. ovis	4.15451	4.55875	2	294	268	188.31	314	315
3985	2016-09-01	Mix	T. lestoquardi + T. ovis	5.34347	4.1461	2	285	265	188.39	322.63	323.54
3985	2016-11-01	Mix	T. lestoquardi + T. ovis	5.49163	3.62367	2	285	268	188.33	305.42	323.55
3985	2016-12-01	Mix	T. lestoquardi + T. ovis	5.40888	3.65574	2	285	256.43	187.88	317	315
3985	2017-01-01	Mix	T. lestoquardi + T. ovis	5.7144	4.28356	2	330	256.43	187.95	325.75	314.74
3985	2017-02-01	Mix	T. lestoquardi + T. ovis	5.56968	4.06927	3	285	262	193.78	317	315
3985	2017-03-01	Mix	T. lestoquardi + T. ovis	5.31961	3.91401	3	285	256.25	182.28	317	360
3985	2017-05-01	Mix	T. lestoquardi + T. ovis	5.28798	3.97847	2	285	268	182.35	317	315
3986	2016-05-01	Mix	T. lestoquardi + T. ovis	5.21457	4.84909	2	324	256.12	188.29	326	360
3986	2016-06-01	Mix	T. lestoquardi + T. ovis	4.64178	3.85154	1	324	256.41	188.29	325.75	360
3986	2016-07-01	Single	T. lestoquardi	4.82869	0	1	323.8	255.78	188.49	326.38	360
3986	2016-08-01	Mix	T. lestoquardi + T. ovis	4.40053	3.15183	2	324	256.43	188.38	263	359.5
3986	2016-09-01	Mix	T. lestoquardi + T. ovis	4.33993	4.45262	2	324	256.31	188.41	325.65	359.85
3986	2016-11-01	Single	T. lestoquardi	1.26222	0	1	324	255.56	188.41	326	360
3986	2016-12-01	Single	T. lestoquardi	4.24184	0	1	285	256.43	187.88	317	315
3986	2017-01-01	Mix	T. lestoquardi + T. ovis	5.22249	4.65817	2	330	256.43	187.95	325.75	314.74
3986	2017-02-01	Single	T. ovis	0	0.722862	ND	ND	ND	ND	ND	ND
3986	2017-03-01	Mix	T. lestoquardi + T. ovis	4.70879	4.58158	2	285	256.25	182.28	317	360
3986	2017-05-01	Mix	T. lestoquardi + T. ovis	4.27461	4.50573	1	324	255.61	188.21	325.63	360
3988	2016-05-01	Mix	T. lestoquardi + T. ovis	4.48052	4.82394	1	294.4	255.54	194.21	323	315
3988	2016-06-01	Single	T. ovis?	0	4.73126	1	294.43	259	188.48	317	324
3988	2016-07-01	Mix	T. lestoquardi + T. ovis	1.35828	4.41054	2	294	259.3	194.16	317	315
3988	2016-08-01	Single	T. lestoquardi	4.67886	0	2	324	268	194.45	325.65	315
3988	2016-09-01	Single	T. lestoquardi	4.82198	0	3	285	256	188.31	317	315
3988	2016-11-01	Mix	T. lestoquardi + T. ovis	4.90165	4.74351	2	285	256	188.26	217	360
3988	2016-12-01	Mix	T. lestoquardi + T. ovis	4.0943	3.72042	3	285	256.43	187.88	317	315
3988	2017-01-01	Mix	T. lestoquardi + T. ovis	5.06241	4.9868	2	330	256.43	187.95	325.75	314.74
3988	2017-02-01	Mix	T. lestoquardi + T. ovis	4.56601	4.49	2	285	262	193.78	317	315
3988	2017-03-01	Mix	T. lestoquardi + T. ovis	2.67062	3.95817	2	285	256.25	182.28	317	360
3988	2017-05-01	Mix	T. lestoquardi + T. ovis	5.7694	4.66096	4	324	255.92	188.48	325.88	342.23
3991	2016-05-01	Mix	T. lestoquardi + T. ovis	1.36635	4.94696	2	294.4	255.55	182.45	221.49	324
3991	2016-06-01	Mix	T. lestoquardi + T. ovis	5.77984	3.81497	2	267.22	255.83	188.4	317	315
3991	2016-07-01	Mix	T. lestoquardi + T. ovis	5.37703	3.6392	3	267	256	188.11	316.65	315
3991	2016-08-01	Mix	T. lestoquardi + T. ovis	5.32701	3.75256	2	267.14	268.08	188.33	325.82	315
3991	2016-09-01	Mix	T. lestoquardi + T. ovis	5.3155	4.41486	3	294.46	256.41	188.21	317	315
3991	2016-11-01	Mix	T. lestoquardi + T. ovis	5.8445	4.21195	3	267.22	265	188.21	326	315
3991	2016-12-01	Mix	T. lestoquardi + T. ovis	4.51804	2.60824	2	285	256.43	187.88	317	315
3991	2017-01-01	Mix	T. lestoquardi + T. ovis	5.97207	4.47161	4	330	256.43	187.95	325.75	314.74
3991	2017-02-01	Mix	T. lestoquardi + T. ovis	5.67754	4.35843	2	285	262	193.78	317	315
3991	2017-03-01	Mix	T. lestoquardi + T. ovis	5.84268	4.41653	3	285	256.25	182.28	317	360
3991	2017-05-01	Mix	T. lestoquardi + T. ovis	5.71475	4.37909	2	324	255.74	188.37	326	360
3993	2016-05-01	Single	T. lestoquardi	5.80058	0	4	285	267.6	187.72	325.55	366
3993	2016-06-01	Mix	T. lestoquardi + T. ovis	3.24074	4.46692	1	294.43	256.37	190.99	326.13	315
3993	2016-07-01	Single	T. lestoquardi	5.27847	0	2	267	268	188.49	326.44	345
3993	2016-08-01	Mix	T. lestoquardi + T. ovis	4.70272	2.76985	3	285	268.04	188.29	326.04	323.71
3993	2016-09-01	Mix	T. lestoquardi + T. ovis	5.63378	4.56329	3	330	256.27	194.19	325.77	315
3993	2016-11-01	Mix	T. lestoquardi + T. ovis	5.38353	4.40157	3	330	250	194.13	325.6	315
3993	2016-12-01	Mix	T. lestoquardi + T. ovis	4.8701	4.10615	3	285	256.43	187.88	317	315
3993	2017-01-01	Mix	T. lestoquardi + T. ovis	5.52919	4.383	3	330	256.43	187.95	325.75	314.74
3993	2017-02-01	Mix	T. lestoquardi + T. ovis	5.12112	4.37595	2	285	262	193.78	317	315
3993	2017-03-01	Mix	T. lestoquardi + T. ovis	4.95696	4.39716	4	285	256.25	182.28	317	360
3993	2017-05-01	Mix	T. lestoquardi + T. ovis	5.59506	4.38102	3	285	268	188.48	325.99	315
3994	2016-05-01	Single	T. lestoquardi	5.54	0	2	285	267.79	188.02	317	314.6
3994	2016-06-01	Single	T. lestoquardi	5.842	0	2	284.52	268	194.29	320	315
3994	2016-07-01	Single	T. lestoquardi	6.07286	0	3	284.73	256.05	194.13	316.86	324
3994	2016-08-01	Single	T. lestoquardi	5.59682	0	3	285	256.31	194.15	314	324
3994	2016-09-01	Mix	T. lestoquardi + T. ovis	5.84346	4.78858	2	285	256.41	188.22	317	323.91
3994	2016-11-01	Single	T. lestoquardi	5.9739	0	2	267.12	265	188.12	305	323.58
3994	2017-01-01	Single	T. lestoquardi	4.10721	0	2	285	256.43	187.88	317	315
3994	2017-02-01	Single	T. lestoquardi	5.20358	0	2	330	256.43	187.95	325.75	314.74
3994	2017-03-01	Mix	T. lestoquardi + T. ovis	6.14323	3.66435	3	285	262	193.78	317	315
3994	2017-05-01	Mix	T. lestoquardi + T. ovis	5.96907	4.02474	3	285	268	188.48	316.61	323.65
3995	2016-05-01	Single	T. lestoquardi	0.454095	0	2	294.4	267.54	191.12	221.49	261.25
3995	2016-06-01	Mix	T. lestoquardi + T. ovis	1.50784	2.17	2	ND	ND	ND	ND	ND
3995	2016-07-01	Mix	T. lestoquardi + T. ovis	2.67551	1.5022	2	294	256	190.93	223	315
3995	2016-08-01	Mix	T. lestoquardi + T. ovis	1.86239	2.968	2	294	264.57	190.87	222.73	237
3995	2016-09-01	Single	T. ovis	0	5.00182	ND	ND	ND	ND	ND	ND
3995	2016-11-01	Single	T. lestoquardi	5.52991	0	2	285	268	245.33	217	315
3995	2016-12-01	Single	T. lestoquardi	5.51328	0	2	285	256.43	187.88	317	315
3995	2017-01-01	Single	T. lestoquardi	6.50575	0	1	330	256.43	187.95	325.75	314.74
3995	2017-02-01	Single	T. lestoquardi	6.22631	0	2	285	262	193.78	317	315
3995	2017-03-01	Single	T. lestoquardi	6.1844	0	2	285	256.25	182.28	317	360
3995	2017-05-01	Single	T. lestoquardi	6.14961	0	2	285	268	188.22	317	315
3996	2016-05-01	Mix	T. lestoquardi + T. ovis	0.802389	4.60448	1	294.4	265	167	221.49	360
3996	2016-06-01	Mix	T. lestoquardi + T. ovis	2.06938	3.91135	1	294.43	255.83	188.2	314	360
3996	2016-07-01	Mix	T. lestoquardi + T. ovis	1.30261	4.08788	2	294	233.44	190.98	314	360
3996	2016-09-01	Mix	T. lestoquardi + T. ovis	5.74359	4.08628	3	324	256.48	188.49	326	360
3996	2016-11-01	Mix	T. lestoquardi + T. ovis	6.09364	4.70717	2	225	268	188.41	217	342.3
3996	2016-12-01	Mix	T. lestoquardi + T. ovis	5.76999	4.82317	2	267.12	265	188.12	305	323.58
3996	2017-01-01	Mix	T. lestoquardi + T. ovis	5.75963	4.59437	3	285	256.43	187.88	317	315
3996	2017-02-01	Mix	T. lestoquardi + T. ovis	5.77723	4.52674	4	330	256.43	187.95	325.75	314.74
3996	2017-03-01	Mix	T. lestoquardi + T. ovis	5.64389	4.51426	3	285	262	193.78	317	315
3996	2017-05-01	Mix	T. lestoquardi + T. ovis	5.533	4.22358	4	285	256	188.24	317	315
3999	2016-05-01	Single	T. lestoquardi	4.54397	0	2	267.41	255.88	181.93	305	324.19
3999	2016-06-01	Single	T. lestoquardi	5.56381	0	2	284.99	256.41	182.47	308	324
3999	2016-07-01	Single	T. lestoquardi	6.30249	0	2	284.76	256	194.13	326.12	324
3999	2016-08-01	Single	T. lestoquardi	5.64182	0	3	284.5	256.01	194.45	325.73	366
3999	2016-09-01	Single	T. lestoquardi	6.01959	0	3	284.5	256.1	182.13	317	315
3999	2016-11-01	Single	T. lestoquardi	5.85355	0	3	285	256.11	182.28	217	315
3999	2016-12-01	Single	T. lestoquardi	6.09674	0	2	285	256.43	187.88	317	315
3999	2017-01-01	Single	T. lestoquardi	6.28087	0	5	330	256.43	187.95	325.75	314.74
3999	2017-03-01	Single	T. lestoquardi	5.58296	0	3	285	262	193.78	317	315
3999	2017-05-01	Mix	T. lestoquardi + T. ovis	5.8372	4.52979	3	285	255.82	182.31	317	315
4001	2016-05-01	Single	T. lestoquardi	5.25028	0		294.4	255.71	194.21	317	315.31
4001	2016-06-01	Mix	T. lestoquardi + T. ovis	5.51385	3.60816	3	312	256	194.45	317	315
4001	2016-07-01	Single	T. lestoquardi	5.01421	0	3	323.77	255.88	188.22	316.97	315
4001	2016-08-01	Mix	T. lestoquardi + T. ovis	4.6164	3.21526	3	324	268	188.22	314	315
4001	2016-09-01	Mix	T. lestoquardi + T. ovis	4.52677	4.19853	2	294.46	268	182.01	230	399
4001	2016-11-01	Mix	T. lestoquardi + T. ovis	3.44617	2.93273	2	375	268	182.19	313.62	324
4001	2016-12-01	Mix	T. lestoquardi + T. ovis	4.79541	3.79654	3	285	256.43	187.88	317	315
4001	2017-01-01	Mix	T. lestoquardi + T. ovis	5.44972	4.58721	3	330	256.43	187.95	325.75	314.74
4001	2017-02-01	Mix	T. lestoquardi + T. ovis	5.02752	4.45362	3	285	262	193.78	317	315
4001	2017-03-01	Mix	T. lestoquardi + T. ovis	4.81927	4.48482	4	285	256.25	182.28	317	360
4001	2017-05-01	Mix	T. lestoquardi + T. ovis	4.4611	4.01605	4	330	268	188.09	317	324
4002	2016-05-01	Mix	T. lestoquardi + T. ovis	0.976717	4.5051	2	294.4	268	188.29	221.49	324
4002	2016-06-01	Single	T. lestoquardi	5.92297	0	2	267.22	256	188.38	325.79	315
4002	2016-07-01	Mix	T. lestoquardi + T. ovis	1.09779	3.50361	4	294	268	194	314	315
4002	2016-08-01	Single	T. lestoquardi	5.56477	0	3	330	261.91	182.39	305	324
4002	2016-09-01	Mix	T. lestoquardi + T. ovis	3.94928	3.67808	4	294.46	256.4	188.3	317	323.84
4002	2016-11-01	Mix	T. lestoquardi + T. ovis	4.76623	4.11064	3	330	255.92	188.15	308	323.56
4002	2016-12-01	Mix	T. lestoquardi + T. ovis	4.11163	3.60481	2	285	256.43	187.88	317	315
4002	2017-01-01	Mix	T. lestoquardi + T. ovis	4.54502	4.46866	4	330	256.43	187.95	325.75	314.74
4002	2017-02-01	Mix	T. lestoquardi + T. ovis	4.69559	4.59713	4	285	262	193.78	317	315
4002	2017-03-01	Mix	T. lestoquardi + T. ovis	4.35203	3.97641	3	285	256.25	182.28	317	360
4002	2017-05-01	Mix	T. lestoquardi + T. ovis	5.0982	4.35956	3	330	255.67	188.29	317	315
4009	2016-05-01	Single	T. lestoquardi	4.94	0	2	285	255.54	191.26	221	315
4009	2016-06-01	Single	T. lestoquardi	5.19	0	3	284.6	256.16	194.36	317	315
4009	2016-07-01	died *	T. lestoquardi	ND	ND	ND	ND	ND	ND	ND	ND
4011	2016-06-01	Single	T. lestoquardi	5.02768	0	3	363	249.9	245.42	317	315
4011	2016-08-01	Mix	T. lestoquardi + T. ovis	5.20196	4.27757	3	294	255.56	245.42	325.77	360
4011	2016-09-01	Mix	T. lestoquardi + T. ovis	4.29836	5.15569	2	294.46	255.6	245.48	325.62	315
4011	2016-11-01	Mix	T. lestoquardi + T. ovis	5.24712	4.78736	2	363.35	256	245.33	217	315
4011	2016-12-01	Mix	T. lestoquardi + T. ovis	3.62963	4.08891	2	330	256.43	187.95	325.75	314.74
4011	2017-01-01	Mix	T. lestoquardi + T. ovis	3.75591	4.13927	2	285	262	193.78	317	315
4011	2017-02-01	Mix	T. lestoquardi + T. ovis	3.32796	4.06737	3	285	256.25	182.28	317	360
4011	2017-03-01	Mix	T. lestoquardi + T. ovis	5.41454	4.98646	2	294.4	256.01	182.06	221.49	315
4011	2017-05-01	Mix	T. lestoquardi + T. ovis	4.73448	4.86396	2	363.41	255.89	245	317	315
4012	2016-05-01	Single	T. lestoquardi	3.64489	0	3	321	268	188.05	317	315
4012	2016-06-01	Single	T. lestoquardi	4.72221	0	3	285	255.78	188.48	317	315
4012	2016-07-01	Single	T. lestoquardi	5.51073	0	3	324	268	188.18	314	315
4012	2016-08-01	Single	T. lestoquardi	4.77801	0	3	324	256	188.25	314	315
4012	2016-09-01	Mix	T. lestoquardi + T. ovis	4.13594	4.10673	3	294.46	265	176.18	317	360
4012	2016-11-01	Single	T. lestoquardi	3.28272	0	2	285	268	176.28	311	315
4012	2016-12-01	Mix	T. lestoquardi + T. ovis	5.17233	4.64067	3	285	256.43	187.88	317	315
4012	2017-01-01	Mix	T. lestoquardi + T. ovis	4.88078	4.46128	2	330	256.43	187.95	325.75	314.74
4012	2017-02-01	Mix	T. lestoquardi + T. ovis	5.00086	4.96549	3	285	262	193.78	317	315
4012	2017-03-01	Mix	T. lestoquardi + T. ovis	4.14596	3.97441	3	285	256.25	182.28	317	360
4012	2017-05-01	Mix	T. lestoquardi + T. ovis	5.19265	4.89887	4	321	255.58	194.34	317	315
4014	2016-05-01	Single	T. lestoquardi	5.12728	0	3	285	265	182.12	325.69	360
4014	2016-06-01	Mix	T. lestoquardi + T. ovis	4.26067	3.09001	2	285	268	188.48	317	315
4014	2016-07-01	Mix	T. lestoquardi + T. ovis	4.21892	3.3754	3	324	268	188.19	325.72	360
4014	2016-08-01	Mix	T. lestoquardi + T. ovis	4.62742	3.96438	3	324	268	188.25	325.98	360
4014	2016-09-01	Mix	T. lestoquardi + T. ovis	4.72495	4.55332	2	323.56	268	188.17	325.57	360
4014	2016-11-01	Mix	T. lestoquardi + T. ovis	4.43597	3.79399	3	324	268	188.41	326	360
4014	2016-12-01	Mix	T. lestoquardi + T. ovis	2.58219	2.39131	3	285	256.43	187.88	317	315
4014	2017-01-01	Mix	T. lestoquardi + T. ovis	4.74069	4.58121	3	330	256.43	187.95	325.75	314.74
4014	2017-02-01	Mix	T. lestoquardi + T. ovis	4.61704	4.62694	3	285	262	193.78	317	315
4014	2017-03-01	Mix	T. lestoquardi + T. ovis	4.33684	3.75293	4	285	256.25	182.28	317	360
4014	2017-05-01	Mix	T. lestoquardi + T. ovis	4.71518	4.47328	3	324	256.01	182.42	325.84	360
4015	2016-05-01	Mix	T. lestoquardi + T. ovis	0.240639	5.40417	1	282	268	179	317	315
4015	2016-06-01	Mix	T. lestoquardi + T. ovis	3.88531	4.57771	2	282	247	188.48	316.53	315
4015	2016-07-01	Mix	T. lestoquardi + T. ovis	0	4.3769	ND	ND	ND	ND	ND	ND
4015	2016-08-01	Mix	T. lestoquardi + T. ovis	0	0		285	268	194.09	317	315
4015	2016-09-01	Mix	T. lestoquardi + T. ovis	5.18587	3.46783	3	324	268	188.25	314	315
4015	2016-11-01	Mix	T. lestoquardi + T. ovis	4.36824	3.94025	3	324	268	194.28	217	315
4015	2016-12-01	Mix	T. lestoquardi + T. ovis	4.48843	4.10174	3	285	256.43	187.88	317	315
4015	2017-01-01	Mix	T. lestoquardi + T. ovis	4.72079	4.43044	1	330	256.43	187.95	325.75	314.74
4015	2017-02-01	Mix	T. lestoquardi + T. ovis	2.16683	1.43371	2	285	262	193.78	317	315
4015	2017-03-01	Mix	T. lestoquardi + T. ovis	5.27475	4.87027	4	285	256.25	182.28	317	360
4015	2017-05-01	Mix	T. lestoquardi + T. ovis	4.70995	3.51951	2	285	268	245	317	323.79
4016	2016-05-01	Single	T. lestoquardi	4.40787	0	1	267.41	256.27	188.13	325.73	315
4016	2016-06-01	Single	T. lestoquardi	5.09626	0	4	294.43	250	188.34	325.86	315
4016	2016-07-01	Single	T. lestoquardi	4.94163	0	3	294	268	188.3	326.25	360
4016	2016-08-01	Single	T. lestoquardi	5.71108	0	3	284.8	255.84	188.38	326.2	360
4016	2016-09-01	Single	T. lestoquardi	5.79398	0	3	285	256.38	188.15	358.86	360
4016	2016-11-01	Mix	T. lestoquardi + T. ovis	5.63803	4.71046	4	285	256.14	188.37	325.83	315
4016	2016-12-01	Mix	T. lestoquardi + T. ovis	5.90892	5.22416	3	285	256.43	187.88	317	315
4016	2017-01-01	Mix	T. lestoquardi + T. ovis	5.78923	5.11936	4	330	256.43	187.95	325.75	314.74
4016	2017-03-01	Mix	T. lestoquardi + T. ovis	5.85958	5.68176	3	285	262	193.78	317	315
4016	2017-05-01	Mix	T. lestoquardi + T. ovis	5.69134	5.35061	2	324	255.59	188.13	325.5	315
4018	2016-05-01	Mix	T. lestoquardi + T. ovis	0.266782	4.91591	2	285	268	191	326	360
4018	2016-06-01	Single	T. lestoquardi	5.75508	0	2	285	268	188.25	317	315
4018	2016-07-01	Single	T. lestoquardi	5.75946	0	3	323.77	268	188.29	326.35	360
4018	2016-08-01	Single	T. lestoquardi	5.56874	0	3	323.55	267.54	188.37	323	360
4018	2016-09-01	Mix	T. lestoquardi + T. ovis	5.13739	3.69356	2	294.34	268	188.28	325.87	360
4018	2016-11-01	Mix	T. lestoquardi + T. ovis	0	4.46075	2	294.34	244	188.41	326	360
4018	2016-12-01	Mix	T. lestoquardi + T. ovis	5.35745	4.21252	3	285	256.43	187.88	317	315
4018	2017-01-01	Mix	T. lestoquardi + T. ovis	5.61956	4.99652	3	330	256.43	187.95	325.75	314.74
4018	2017-02-01	Mix	T. lestoquardi + T. ovis	0	4.10626	3	285	262	193.78	317	315
4018	2017-03-01	Mix	T. lestoquardi + T. ovis	5.56025	5.13025	3	285	256.25	182.28	317	360
4018	2017-05-01	Mix	T. lestoquardi + T. ovis	5.39324	5.80799	2	285	268	188.3	326	360
4019	2016-05-01	Single	T. lestoquardi	5.25536	0	2	285	267.62	187.87	317	314.57
4019	2016-06-01	Single	T. lestoquardi	5.39772	0	3	284.55	267.6	188.33	317	315
4019	2016-07-01	Mix	T. lestoquardi + T. ovis	5.62232	4.96319	2	284.58	256	188.49	311	345
4019	2016-08-01	Mix	T. lestoquardi + T. ovis	5.08641	3.90192	2	285	268	188.38	314	315
4019	2016-09-01	Mix	T. lestoquardi + T. ovis	3.55	3.51545	3	294.46	268	188.03	313.58	315
4019	2016-11-01	Mix	T. lestoquardi + T. ovis	1.97441	1.05264	2	285	268	188.2	313.53	315
4019	2016-12-01	Mix	T. lestoquardi + T. ovis	4.9794	4.28697	6	285	256.43	187.88	317	315
4019	2017-01-01	Mix	T. lestoquardi + T. ovis	4.60804	4.01939	3	330	256.43	187.95	325.75	314.74
4019	2017-02-01	Mix	T. lestoquardi + T. ovis	4.10661	3.78462	3	285	262	193.78	317	315
4019	2017-03-01	Mix	T. lestoquardi + T. ovis	4.49342	3.71692	3	285	256.25	182.28	317	360
4019	2017-05-01	Single	T. lestoquardi	4.891	0	4	267.24	268	182.31	305	324
4024	2016-05-01	Single	T. lestoquardi	3.33896	0	3	285	268	188.29	347	324.22
4024	2016-06-01	Mix	T. lestoquardi + T. ovis	4.56067	3.60455	3	284.92	267.68	188.25	316.93	324
4024	2016-07-01	Mix	T. lestoquardi + T. ovis	5.57231	4.15419	3	285	271	194.16	314	315
4024	2016-08-01	Mix	T. lestoquardi + T. ovis	4.97217	4.01502	3	285	256.31	194.24	314	360
4024	2016-09-01	Mix	T. lestoquardi + T. ovis	4.92513	5.23713	4	294.46	256.07	188.26	317	294
4024	2016-11-01	Mix	T. lestoquardi + T. ovis	4.64275	4.06163	3	318	256.13	188.11	217	294
4024	2016-12-01	Mix	T. lestoquardi + T. ovis	4.16639	3.95723	2	285	256.43	187.88	317	315
4024	2017-01-01	Mix	T. lestoquardi + T. ovis	5.30604	4.86532	3	330	256.43	187.95	325.75	314.74
4024	2017-02-01	Mix	T. lestoquardi + T. ovis	5.3202	4.9106	4	285	262	193.78	317	315
4024	2017-03-01	Mix	T. lestoquardi + T. ovis	5.02392	4.54732	4	285	256.25	182.28	317	360
4024	2017-05-01	Mix	T. lestoquardi + T. ovis	5.25723	4.54551	5	285	256.06	188.37	317	315
	Died* : Last sample collect in previous month showed single T. lestoquardi infection
	ND = Not done

## Sheet: Sheet2
ID	Month	Infection	Theileria spp.	T. lesto density ( log10)	T. ovis density ( log10)	MNC	TL 05	TL 07	TL 13	TL 280	TL 281	TL 05	TL 07	TL 13	TL 280	TL 281
3930	2016-05-01	Mix	T. lestoquardi + T. ovis	5.54445	5.51197	2	285	267.79	188.02	317	314.6	1	1	1	1	2
3930	2016-06-01	Mix	T. lestoquardi + T. ovis	6.25266	6.02284	2	285	268	188.48	316.61	309	1	2	1	1	1
3930	2016-07-01	Mix	T. lestoquardi + T. ovis	6.3018	4.86662	2	285	262.28	188.22	325.8	315	2	2	1	2	2
3930	2016-08-01	Mix	T. lestoquardi + T. ovis	5.49214	4.77284	4	324	256.37	188.29	314	360	4	2	1	3	4
3930	2016-09-01	Mix	T. lestoquardi + T. ovis	5.84402	5.84066	3	294.46	267.71	188.48	317	360	2	2	1	1	1
3930	2016-11-01	Mix	T. lestoquardi + T. ovis	5.46594	5.49316	2	321	268	188.21	313.62	360	2	2	1	1	1
3930	2017-01-01	Single	T. ovis?	0	3.02372	3	285	256.43	187.88	317	315	3	2	1	2	2
3930	2017-02-01	Single	T. ovis?	0	2.81535	3	330	256.43	187.95	325.75	314.74	2	3	1	2	2
3930	2017-03-01	Mix	T. lestoquardi + T. ovis	5.46054	5.71053	3	285	262	193.78	317	315	3	2	2	2	2
3930	2017-05-01	Mix	T. lestoquardi + T. ovis	5.32986	5.40032	4	324	255.62	188.25	317	360	4	2	1	2	4
3937	2016-05-01	Single	T. lestoquardi	5.40501	0	2	285	255.54	182.13	311	315	2	2	2	2	2
3937	2016-06-01	Single	T. lestoquardi	5.93147	0	2	285	256	182.47	317	315	2	2	2	2	2
3937	2016-07-01	Mix	T. lestoquardi + T. ovis	5.004	4.18436	2	284.51	256.11	182.21	314	323.59	2	2	2	2	2
3937	2016-08-01	Mix	T. lestoquardi + T. ovis	4.91689	4.00829	3	285	256.12	182.25	314	324	3	2	3	3	2
3937	2016-09-01	Mix	T. lestoquardi + T. ovis	4.43821	5.19395	4	294.46	268	182.41	227	324	4	1	1	3	2
3937	2016-11-01	Mix	T. lestoquardi + T. ovis	4.29932	3.52853	4	285	255.84	182.18	217	315	4	1	1	3	2
3937	2016-12-01	Mix	T. lestoquardi + T. ovis	5.1837	4.65833	4	285	255.54	188.04	326	360	3	2	2	4	3
3937	2017-02-01	Mix	T. lestoquardi + T. ovis	3.52182	0	3	294.4	255.87	254	221.42	315	1	2	2	3	2
3937	2017-03-01	Mix	T. lestoquardi + T. ovis	5.31702	4.99085	3	285	250	188.29	317	315	2	2	2	3	3
3937	2017-05-01	Mix	T. lestoquardi + T. ovis	4.8378	4.32713	2	285	255.7	188.2	317	315	2	2	2	2	2
3938	2016-05-01	Single	T. lestoquardi	5.19957	0	3	324	268	188.29	317	323.9	2	2	2	2	2
3938	2016-06-01	Single	T. lestoquardi	6.32981	0	2	267.22	256	188.48	317	324	1	1	1	1	2
3938	2016-08-01	Mix	T. lestoquardi + T. ovis	5.23612	3.93972	2	285	268	188.12	314	324	1	1	1	1	2
3938	2016-09-01	Single	T. lestoquardi	5.74962	0	2	294.46	262	188.44	317	342	2	1	1	3	2
3938	2016-11-01	Mix	T. lestoquardi + T. ovis	5.44215	4.55176	3	324	268	188.21	305.42	360	2	1	1	3	2
3938	2016-12-01	Mix	T. lestoquardi + T. ovis	4.18287	2.79427	3						3	2	1	1	2
3938	2017-01-01	Mix	T. lestoquardi + T. ovis	5.48137	4.03779	3	294.4	267.54	191.12	221.49	261.25	1	2	1	2	3
3938	2017-02-01	Mix	T. lestoquardi + T. ovis	4.82977	3.68427	3	294.4	265	167	221.49	324	1	2	1	1	3
3938	2017-03-01	Mix	T. lestoquardi + T. ovis	5.64474	5.12397	3	267.41	255.88	181.93	305	324.19	1	2	2	2	3
3938	2017-05-01	Single	T. lestoquardi	6.39953	0	2	324	255.62	188.36	325.57	360	1	2	1	2	2
3940	2016-05-01	Single	T. lestoquardi	4.18623	0	3	285	268	194.09	317	315	1	2	2	2	3
3940	2016-06-01	Mix	T. lestoquardi + T. ovis	4.53435	3.68392	2	284.61	268	188.43	308	323.72	1	2	2	2	1
3940	2016-07-01	Mix	T. lestoquardi + T. ovis	4.48527	3.64621	2	285	268	245.33	314	324	2	2	2	2	1
3940	2016-08-01	Mix	T. lestoquardi + T. ovis	4.47155	3.40727	3	303	256.11	245.4	314	324	3	2	2	2	2
3940	2016-09-01	Mix	T. lestoquardi + T. ovis	4.16183	4.04616	3	294.46	256.48	188.25	317	323.56	5	2	1	2	3
3940	2016-11-01	Mix	T. lestoquardi + T. ovis	4.72457	4.02206	5	267.22	255.74	188.27	217	294	5	2	1	2	3
3940	2017-01-01	Mix	T. lestoquardi + T. ovis	4.96008	4.44126	3	285	268	191	326	360	3	2	2	1	3
3940	2017-02-01	Mix	T. lestoquardi + T. ovis	2.85886	3.19164	3	285	267.62	187.87	317	314.57	2	1	3	2	3
3940	2017-03-01	Mix	T. lestoquardi + T. ovis	3.35278	4.15827	3	285	268	188.29	347	324.22	3	1	1	2	2
3940	2017-05-01	Mix	T. lestoquardi + T. ovis	5.04177	4.84802	3	285	255.58	188.25	317	324	3	2	1	2	2
3941	2016-05-01	Single	T. lestoquardi	5.49598	0	2	285	256.43	188	317	314.56	2	1	2	2	1
3941	2016-06-01	Single	T. lestoquardi	5.72628	0	2	267.22	268	188.21	325.92	315	1	1	1	2	1
3941	2016-07-01	Mix	T. lestoquardi + T. ovis	5.08074	4.38465	2	284.77	268	188.17	316.84	315	2	2	2	2	1
3941	2016-08-01	Mix	T. lestoquardi + T. ovis	4.71138	3.8986	3	285	268	188.38	325.62	315	3	2	2	2	3
3941	2016-09-01	Mix	T. lestoquardi + T. ovis	4.41749	3.81537	4	294.46	267.51	188.19	317	315	4	2	1	2	1
3941	2016-11-01	Mix	T. lestoquardi + T. ovis	4.20198	3.7284	4	267.37	256.21	188.28	313.62	315	4	2	1	2	1
3941	2016-12-01	Mix	T. lestoquardi + T. ovis	4.81931	3.68919	2	285	256.43	187.88	317	315	1	2	1	2	1
3941	2017-01-01	Mix	T. lestoquardi + T. ovis	5.19056	4.14879	2	330	256.43	187.95	325.75	314.74	2	2	1	2	2
3941	2017-02-01	Mix	T. lestoquardi + T. ovis	5.22708	4.35107	2	285	262	193.78	317	315	2	1	1	2	2
3941	2017-03-01	Mix	T. lestoquardi + T. ovis	4.97788	4.02873	2	285	256.25	182.28	317	360	2	2	1	2	2
3941	2017-05-01	Mix	T. lestoquardi + T. ovis	4.02513	2.42272	4	267.24	255.52	188.17	317	315	4	1	1	2	2
3943	2016-05-01	Single	T. lestoquardi	1.32581	0	2	267.12	265	188.12	305	323.58	2	2	2	1	1
3943	2016-07-01	Single	T. lestoquardi	4.88895	0	2	267	268	188.32	305	324	2	2	2	2	1
3943	2016-08-01	Single	T. lestoquardi	4.82071	0	3	267.14	261.91	188.14	323	324	2	1	2	2	3
3943	2016-09-01	Single	T. lestoquardi	4.50247	0	3	267.17	265	188.36	284	324	2	1	2	2	3
3943	2016-11-01	Single	T. lestoquardi	2.38691	0	3	285	268	182.14	217	323.56	3	2	2	3	3
3943	2016-12-01	Single	T. lestoquardi	0.943271	0	2	267.12	265	188.12	305	323.58	2	2	1	1	2
3943	2017-01-01	Single	T. lestoquardi	2.19573	0	3	285	256.43	187.88	317	315	3	1	1	1	1
3943	2017-02-01	Single	T. lestoquardi	1.3115	0	2	330	256.43	187.95	325.75	314.74	1	2	1	2	2
3943	2017-03-01	Mix	T. lestoquardi + T. ovis	5.23976	4.14079	4	285	262	193.78	317	315	4	2	1	3	3
3943	2017-05-01	Mix	T. lestoquardi + T. ovis	5.05008	4.54326	2	285	255.79	188.32	317	323.57	1	2	2	2	2
3944	2016-05-01	Single	T. lestoquardi	5.45604	0	3	285	256.43	187.88	317	315	2	2	3	2	2
3944	2016-06-01	Mix	T. lestoquardi + T. ovis	4.69895	3.99335	2	285	255.54	182.13	311	315	1	2	2	2	1
3944	2016-07-01	Single	T. lestoquardi	5.25791	0	3	285	255.63	188.29	314	315	2	2	1	3	2
3944	2016-08-01	Single	T. lestoquardi	4.36874	0	4	267.14	256.15	188.27	314	315	4	2	1	3	3
3944	2016-09-01	Mix	T. lestoquardi + T. ovis	3.98635	3.19889	2	267.36	256	239	317	315	2	1	1	2	2
3944	2016-11-01	Mix	T. lestoquardi + T. ovis	3.23331	3.21087	2	267.12	265	188.12	305	323.58	2	2	1	1	2
3944	2016-12-01	Mix	T. lestoquardi + T. ovis	4.95736	4.41185	4	285	256.43	187.88	317	315	4	1	2	4	2
3944	2017-01-01	Mix	T. lestoquardi + T. ovis	4.87368	4.34664	4	330	256.43	187.95	325.75	314.74	4	2	4	2	4
3944	2017-02-01	Mix	T. lestoquardi + T. ovis	0.533712	0.712077	3	285	262	193.78	317	315	1	1	3	2	3
3944	2017-03-01	Mix	T. lestoquardi + T. ovis	4.99976	4.61042	5	285	256.25	182.28	317	360	5	2	1	2	3
3944	2017-05-01	Mix	T. lestoquardi + T. ovis	5.69277	4.73285	4	321	255.6	188.32	317	342.23	1	2	1	2	4
3946	2016-05-01	Single	T. lestoquardi	5.44558	0	2	330	256.43	187.95	325.75	314.74	3	1	3	2	3
3946	2016-06-01	Mix	T. lestoquardi + T. ovis	4.98376	3.90948	3	285	255.54	182.13	311	315	2	2	2	2	3
3946	2016-07-01	Mix	T. lestoquardi + T. ovis	5.35697	3.80955	4	284.88	256.06	188.34	326.24	360	2	1	3	3	4
3946	2016-08-01	Mix	T. lestoquardi + T. ovis	4.81896	3.08107	5	285	256.4	188.04	314	360	5	2	3	3	4
3946	2016-09-01	Mix	T. lestoquardi + T. ovis	3.39627	3.21512	4	294.46	256.02	176.09	296	294	1	2	1	1	1
3946	2016-11-01	Mix	T. lestoquardi + T. ovis	5.30898	3.75504	2	285	256	188.24	217	323.71	1	2	1	1	1
3946	2016-12-01	Mix	T. lestoquardi + T. ovis	5.01945	3.84241	4	285	256.43	187.88	317	315	2	2	3	1	4
3946	2017-01-01	Mix	T. lestoquardi + T. ovis	5.34099	3.89129	4	330	256.43	187.95	325.75	314.74	3	1	3	1	4
3946	2017-02-01	Single	T. lestoquardi	1.03892	0	3	285	262	193.78	317	315	2	1	3	2	2
3946	2017-03-01	Mix	T. lestoquardi + T. ovis	5.29239	4.51266	3	285	256.25	182.28	317	360	3	2	3	3	2
3946	2017-05-01	Mix	T. lestoquardi + T. ovis	5.21857	4.57093	4	285	255.8	188.4	317	360	3	2	3	3	4
3952	2016-05-01	Mix	T. lestoquardi + T. ovis	3.63121	3.47647	2	285	262	193.78	317	315	1	1	1	2	2
3952	2016-06-01	Single	T. lestoquardi	4.83	0	1	294.43	262	188	325.78	324	1	1	1	1	1
3952	2016-07-01	died		0	0
3954	2016-05-01	Single	T. lestoquardi	4.56278	0	3	285	256.25	182.28	317	360	2	2	3	2	3
3954	2016-07-01	Single	T. lestoquardi	5.52807	0	3	330	268	182.34	314	323.93	1	2	2	2	3
3954	2016-08-01	Single	T. lestoquardi	4.99024	0	4	285	267.68	188.38	344	360	4	2	3	2	3
3954	2016-09-01	Single	T. lestoquardi	5.13507	0	3	285	265	182.24	317	315	1	2	3	3	3
3954	2016-11-01	Mix	T. lestoquardi + T. ovis	5.5557	3.63303	3	285	268	182.15	217	315	1	2	3	3	3
3954	2016-12-01	Single	T. lestoquardi	1.22168	0	3	267.12	265	188.12	305	323.58	3	1	1	2	3
3954	2017-01-01	Mix	T. lestoquardi + T. ovis	5.34191	4.52346	3	285	256.43	187.88	317	315	1	2	2	2	3
3954	2017-03-01	Mix	T. lestoquardi + T. ovis	5.28205	4.3262	3	330	256.43	187.95	325.75	314.74	2	2	2	2	3
3954	2017-05-01	Mix	T. lestoquardi + T. ovis	5.47675	4.87996	3	285	255.79	188.36	317	315	1	2	3	2	2
3955	2016-06-01	Mix	T. lestoquardi + T. ovis	1.4497	4.28412	1	294.43	256	188.22	317	321	1	1	1	1	1
3955	2016-08-01	Mix	T. lestoquardi + T. ovis	1.79865	3.20691	1	336	268	185	314	324	1	1	1	1	1
3955	2016-09-01	Single	T. lestoquardi	4.3212	0	2	285	256.48	245.48	317	324	1	1	2	1	1
3955	2016-11-01	Single	T. lestoquardi	5.32121	0	2	285	268	182.22	217	324	1	1	2	1	1
3955	2016-12-01	Single	T. lestoquardi	4.65185	0	2	294.3	255.54	194.21	326.12	323.64	1	2	2	1	1
3955	2017-01-01	Single	T. lestoquardi	4.5091	0	4	303	255.54	188	317	324.18	2	1	2	4	2
3955	2017-02-01	Single	T. lestoquardi	4.71879	0	2	294.4	268	190.71	221	324.12	2	1	2	2	2
3955	2017-03-01	Single	T. lestoquardi	3.67665	0	3	285	255.54	188.04	326	360	2	1	2	2	3
3955	2017-05-01	Mix	T. lestoquardi + T. ovis	4.32634	3.36897	2	285	268	182.19	317	312	2	1	2	2	2
3956	2016-05-01	Single	T. lestoquardi	1.94132	0	2	294.4	256.01	182.06	221.49	315	1	1	1	1	2
3956	2016-06-01	Single	T. lestoquardi	4.64	0	2	324	268	188.26	317	315	1	2	2	1	2
3956	2016-07-01	died		0	0
3957	2016-05-01	Mix	T. lestoquardi + T. ovis	5.42841	4.8733	3	285	268	181.98	221	314.64	2	2	2	1	3
3957	2016-06-01	Single	T. lestoquardi	5.10472	0	3	324	268	188.29	317	315	2	1	1	3	2
3957	2016-07-01	Mix	T. lestoquardi + T. ovis	5.46421	4.45111	2	284.67	255.84	182.34	316.74	315	1	2	2	1	1
3957	2016-08-01	Mix	T. lestoquardi + T. ovis	5.19038	4.28886	3	285	255.71	182.39	226.13	315	1	2	3	1	1
3957	2016-09-01	Mix	T. lestoquardi + T. ovis	5.23905	5.15075	3	285	253.26	182.37	344.19	351	2	2	2	1	1
3957	2016-11-01	Mix	T. lestoquardi + T. ovis	4.97719	3.72071	2	285	255.95	194.24	217	315	2	2	2	1	1
3957	2016-12-01	Mix	T. lestoquardi + T. ovis	5.65959	4.03899	2	285	256.43	187.88	317	315	2	2	2	2	2
3957	2017-01-01	Single	T. lestoquardi	3.00907	0	2	330	256.43	187.95	325.75	314.74	2	2	2	1	2
3957	2017-02-01	Mix	T. lestoquardi + T. ovis	5.70642	4.80177	3	285	262	193.78	317	315	2	2	3	2	2
3957	2017-03-01	Mix	T. lestoquardi + T. ovis	5.85982	4.30843	2	285	256.25	182.28	317	360	2	2	2	2	1
3957	2017-05-01	Single	T. lestoquardi	3.30088	0	2	285	255.84	182.42	317	312	2	1	2	2	2
3959	2016-05-01	Single	T. lestoquardi	5.09443	0	2	294.4	255.54	182.45	221.49	315	1	1	1	1	2
3959	2016-06-01	died		0	0
3961	2016-05-01	Mix	T. lestoquardi + T. ovis	0.782563	4.21506	2	294.3	255.54	194.21	326.12	323.64	1	1	2	1	2
3961	2016-06-01	Single	T. lestoquardi	5.26531	0	3	324.03	256	194.45	326.27	294	2	1	3	1	1
3961	2016-07-01	Mix	T. lestoquardi + T. ovis	6.64553	4.66842	3	267	255.64	182.12	305	323.71	2	3	2	2	1
3961	2016-08-01	Mix	T. lestoquardi + T. ovis	5.35303	4.7462	4	285	256.29	182.24	305	324	4	2	2	2	3
3961	2016-09-01	Mix	T. lestoquardi + T. ovis	5.33825	8.03968	3	294.46	255.58	182.41	325.87	360	4	1	2	2	3
3961	2016-11-01	Mix	T. lestoquardi + T. ovis	5.89057	7.88572	4	294.39	256	230	359	356.59	4	1	2	2	3
3961	2016-12-01	Mix	T. lestoquardi + T. ovis	3.833	8.82435	3	285	256.43	187.88	317	315	2	1	2	1	3
3961	2017-01-01	Mix	T. lestoquardi + T. ovis	5.60099	4.59345	3	330	256.43	187.95	325.75	314.74	2	1	2	1	3
3961	2017-02-01	Mix	T. lestoquardi + T. ovis	5.8112	4.66449	3	285	262	193.78	317	315	2	3	2	2	3
3961	2017-03-01	Mix	T. lestoquardi + T. ovis	5.58271	4.56426	3	285	256.25	182.28	317	360	2	3	2	2	3
3961	2017-05-01	Mix	T. lestoquardi + T. ovis	5.64865	4.91663	3	324	255.79	188.48	325.72	360	3	2	2	2	3
3964	2016-05-01	Mix	T. lestoquardi + T. ovis	2.54103	3.53225	2	303	255.54	188	317	324.18	1	2	2	1	1
3964	2016-07-01	Single	T. lestoquardi	4.79003	0	2	303	255.71	188.45	314	323.5	1	2	2	2	1
3964	2016-08-01	Mix	T. lestoquardi + T. ovis	5.00772	4.07412	2	342	256.45	239	332	348	2	2	2	2	1
3964	2016-09-01	Mix	T. lestoquardi + T. ovis	5.11004	4.41237	4	306	256.48	188.29	326.14	324.15	2	1	2	2	2
3964	2016-11-01	Mix	T. lestoquardi + T. ovis	3.70006	2.66031	2	266.99	256.43	176.43	217	324.16	2	1	2	2	2
3964	2016-12-01	Mix	T. lestoquardi + T. ovis	4.31569	3.71914	3	267.12	265	188.12	305	323.58	2	2	3	1	2
3964	2017-01-01	Mix	T. lestoquardi + T. ovis	4.76545	4.23187	3	285	256.43	187.88	317	315	2	2	3	2	2
3964	2017-02-01	Mix	T. lestoquardi + T. ovis	3.04597	2.90792	3	330	256.43	187.95	325.75	314.74	3	1	3	2	2
3964	2017-03-01	Mix	T. lestoquardi + T. ovis	4.82316	4.04267	3	285	262	193.78	317	315	3	2	3	2	2
3964	2017-05-01	Mix	T. lestoquardi + T. ovis	4.54213	3.91356	2	306	255.89	188.48	317	323.94	1	1	1	2	2
3965	2016-05-01	Mix	T. lestoquardi + T. ovis	0.487685	4.43583	2	294.4	268	190.71	221	324.12	2	1	2	1	1
3965	2016-06-01	Mix	T. lestoquardi + T. ovis	4.5982	3.63979	2	294	256.41	194.45	316.85	324	0	2	1	1	1
3965	2016-07-01	Mix	T. lestoquardi + T. ovis	3.61972	4.36413	2	294	268	188.12	223	324.21	1	2	1	2	1
3965	2016-09-01	Mix	T. lestoquardi + T. ovis	4.25768	4.71807	3	294.46	256.04	194.14	305	324	4	3	1	2	1
3965	2016-11-01	Mix	T. lestoquardi + T. ovis	4.98869	4.20051	4	267.26	268	194.23	320	324.03	4	3	1	2	1
3965	2016-12-01	Mix	T. lestoquardi + T. ovis	3.83651	3.44903	2	267.12	265	188.12	305	323.58	1	1	2	1	2
3965	2017-01-01	Mix	T. lestoquardi + T. ovis	5.29065	4.94494	2	285	256.43	187.88	317	315	2	2	2	2	1
3965	2017-02-01	Mix	T. lestoquardi + T. ovis	2.40556	2.97109	2	330	256.43	187.95	325.75	314.74	2	1	2	2	1
3965	2017-03-01	Mix	T. lestoquardi + T. ovis	4.33817	4.08801	2	285	262	193.78	317	315	2	1	2	2	1
3965	2017-05-01	Mix	T. lestoquardi + T. ovis	5.27353	4.66482	3	285	268	194.48	325.96	369	2	1	3	2	2
3971	2016-06-01	Mix	T. lestoquardi + T. ovis	5.81338	4.77154	2	285	268	188.26	317	315	1	2	2	1	1
3971	2016-07-01	Mix	T. lestoquardi + T. ovis	6.16416	4.95097	3	284.53	256.01	188.49	314	315	2	2	3	2	2
3971	2016-08-01	Mix	T. lestoquardi + T. ovis	5.41089	4.51696	3	285	268	188.11	314	315	2	2	1	3	3
3971	2016-11-01	Mix	T. lestoquardi + T. ovis	5.39573	4.11686	2	285	261.82	188.28	325.54	360	2	2	1	2	2
3971	2016-12-01	Mix	T. lestoquardi + T. ovis	5.84137	4.73267	2	303	255.54	188	317	324.18	2	1	1	1	1
3971	2017-01-01	Mix	T. lestoquardi + T. ovis	6.10319	5.11637	4	294.4	268	190.71	221	324.12	4	2	2	1	1
3971	2017-02-01	Mix	T. lestoquardi + T. ovis	6.13319	4.87206	2	285	255.54	188.04	326	360	1	2	1	2	2
3971	2017-03-01	Mix	T. lestoquardi + T. ovis	5.54508	4.60449	2	294.4	255.87	254	221.42	315	1	2	1	1	1
3971	2017-05-01	Mix	T. lestoquardi + T. ovis	5.61894	4.90613	2	285	268	188.48	316.52	360	1	2	2	2	1
3974	2016-05-01	Single	T. lestoquardi	2.55868	0	2	285	255.54	188.04	326	360	2	1	2	2	2
3974	2016-06-01	Single	T. lestoquardi	3.96934	0	3	285	255.59	188.48	326	315	3	1	1	2	2
3974	2016-07-01	Mix	T. lestoquardi + T. ovis	4.23348	5.28865	3	284.77	255.9	188.14	316.84	315	2	2	3	2	2
3974	2016-08-01	Mix	T. lestoquardi + T. ovis	4.73288	4.07503	3	285	256.14	182.19	325.61	315	2	2	3	2	2
3974	2016-09-01	Mix	T. lestoquardi + T. ovis	4.90958	5.81715	4	284.54	256.13	188.49	317	360	2	2	3	2	2
3974	2016-11-01	Mix	T. lestoquardi + T. ovis	4.47345	3.41974	3	285	256.07	188.41	217	315	2	2	3	2	2
3974	2016-12-01	Mix	T. lestoquardi + T. ovis	2.31873	5.25731	2	285	256.43	187.88	317	315	1	2	2	1	2
3974	2017-01-01	Mix	T. lestoquardi + T. ovis	4.6658	5.65353	2	330	256.43	187.95	325.75	314.74	1	1	2	1	2
3974	2017-02-01	Mix	T. lestoquardi + T. ovis	4.20438	5.0892	2	285	262	193.78	317	315	2	2	2	1	2
3974	2017-03-01	Mix	T. lestoquardi + T. ovis	4.52159	4.92405	3	285	256.25	182.28	317	360	2	2	2	1	3
3974	2017-05-01	Mix	T. lestoquardi + T. ovis	4.67518	5.23829	3	285	256	188.42	325.96	360	2	2	2	1	3
3978	2016-05-01	Mix	T. lestoquardi + T. ovis	4.46257	5.21257	2	294.4	255.87	254	221.42	315	1	1	2	1	2
3978	2016-07-01	Single	T. lestoquardi	1.1251	0	2	285	255.54	182.13	311	315	1	1	2	1	2
3978	2016-08-01	Mix	T. lestoquardi + T. ovis	2.8917	1.67216	2	267.14	256.44	188.24	326.45	315	1	1	1	1	2
3978	2016-09-01	Mix	T. lestoquardi + T. ovis	4.80256	4.45159	2	267.36	256.48	239	317	324.15	2	2	1	2	2
3978	2016-11-01	Mix	T. lestoquardi + T. ovis	4.38613	4.36302	2	267.05	256.1	188.29	325.6	315	2	2	1	2	2
3978	2016-12-01	Mix	T. lestoquardi + T. ovis	5.20609	4.56746	2	267.12	265	188.12	305	323.58	1	2	2	1	2
3978	2017-01-01	Mix	T. lestoquardi + T. ovis	2.36599	3.43907	2	285	256.43	187.88	317	315	1	1	1	2	2
3978	2017-02-01	Mix	T. lestoquardi + T. ovis	4.43851	4.53018	2	330	256.43	187.95	325.75	314.74	1	2	1	2	2
3978	2017-03-01	Mix	T. lestoquardi + T. ovis	4.87923	4.9835	2	285	262	193.78	317	315	2	2	1	2	2
3978	2017-05-01	Mix	T. lestoquardi + T. ovis	4.19453	3.73607	1	285	268	182.23	317	323.5	1	1	1	1	1
3980	2016-05-01	Single	T. lestoquardi	4.91585	0	2	285	250	188.29	317	315	2	1	1	1	2
3980	2016-06-01	Mix	T. lestoquardi + T. ovis	4.82534	3.74399	2	285	249.9	188.48	317	315	1	2	2	1	1
3980	2016-07-01	Single	T. lestoquardi	5.05548	0	3	285	256	188.49	314	359.53	2	2	1	2	3
3980	2016-08-01	Mix	T. lestoquardi + T. ovis	4.59873	3.06846	3	285	256.45	188.3	314	360	3	2	1	2	3
3980	2016-09-01	Mix	T. lestoquardi + T. ovis	4.70217	4.18949	4	285	268	188.31	317	360	2	2	1	1	2
3980	2016-11-01	Mix	T. lestoquardi + T. ovis	4.1989	3.90718	2	294.42	268	188.03	217	360	2	2	1	1	2
3980	2016-12-01	Mix	T. lestoquardi + T. ovis	4.72352	4.25502	2	285	256.43	187.88	317	315	2	1	2	1	2
3980	2017-01-01	Mix	T. lestoquardi + T. ovis	4.38692	3.93989	3	330	256.43	187.95	325.75	314.74	3	2	1	1	2
3980	2017-02-01	Mix	T. lestoquardi + T. ovis	3.32979	3.85049	3	285	262	193.78	317	315	3	2	2	1	2
3980	2017-03-01	Mix	T. lestoquardi + T. ovis	4.43886	3.30894	4	285	256.25	182.28	317	360	4	2	2	2	2
3980	2017-05-01	Mix	T. lestoquardi + T. ovis	3.63367	0.80097	3	363.45	268	182.34	317	360	3	2	2	1	2
3981	2016-05-01	Mix	T. lestoquardi + T. ovis	2.65917	5.62135	2	294.4	268	188.29	221	315	1	1	2	1
3981	2016-06-01	Mix	T. lestoquardi + T. ovis	1.89462	4.62876	2						1	1	1	1	1
3981	2016-08-01	Single	T. ovis	0	4.46823
3981	2016-09-01	Single	T. lestoquardi	6.4981	0	2	285	268	245.48	317	324	1	2	1	1	1
3981	2016-11-01	Mix	T. lestoquardi + T. ovis	6.26404	3.85099	2	324	267.77	188.37	316.85	315	1	2	1	1	1
3981	2016-12-01	Mix	T. lestoquardi + T. ovis	5.19296	2.62931	2	267.12	265	188.12	305	323.58	1	2	1	1	1
3981	2017-01-01	Mix	T. lestoquardi + T. ovis	6.34842	5.02172	2	285	256.43	187.88	317	315	1	2	1	1	1
3981	2017-02-01	Mix	T. lestoquardi + T. ovis	5.78252	4.91937	2	330	256.43	187.95	325.75	314.74	2	2	1	1	2
3981	2017-03-01	Mix	T. lestoquardi + T. ovis	5.8818	5.47912	2	285	262	193.78	317	315	2	2	2	1	2
3981	2017-05-01	Mix	T. lestoquardi + T. ovis	5.79007	5.31137	3	285	265	188.2	326	324	3	2	1	1	3
3985	2016-05-01	Single	T. lestoquardi	2.43918	0	2	294.4	268	188.12	317	360	2	2	2	1	1
3985	2016-06-01	Single	T. lestoquardi	5.55412	0	1	285	268	188.31	316.66	323.55	1	1	1	1	1
3985	2016-07-01	Mix	T. lestoquardi + T. ovis	5.62773	4.34173	1	284.83	268	188.41	317	324	1	1	1	1	1
3985	2016-08-01	Mix	T. lestoquardi + T. ovis	4.15451	4.55875	2	294	268	188.31	314	315	2	1	2	1	1
3985	2016-09-01	Mix	T. lestoquardi + T. ovis	5.34347	4.1461	2	285	265	188.39	322.63	323.54	1	1	2	2	1
3985	2016-11-01	Mix	T. lestoquardi + T. ovis	5.49163	3.62367	2	285	268	188.33	305.42	323.55	1	1	2	2	1
3985	2016-12-01	Mix	T. lestoquardi + T. ovis	5.40888	3.65574	2	285	256.43	187.88	317	315	2	1	2	2	2
3985	2017-01-01	Mix	T. lestoquardi + T. ovis	5.7144	4.28356	2	330	256.43	187.95	325.75	314.74	1	1	2	2	3
3985	2017-02-01	Mix	T. lestoquardi + T. ovis	5.56968	4.06927	3	285	262	193.78	317	315	1	2	2	3	3
3985	2017-03-01	Mix	T. lestoquardi + T. ovis	5.31961	3.91401	3	285	256.25	182.28	317	360	1	2	1	3	3
3985	2017-05-01	Mix	T. lestoquardi + T. ovis	5.28798	3.97847	2	285	268	182.35	317	315	1	2	1	0	3
3986	2016-05-01	Mix	T. lestoquardi + T. ovis	5.21457	4.84909	2	324	256.12	188.29	326	360	1	1	2	1	1
3986	2016-06-01	Mix	T. lestoquardi + T. ovis	4.64178	3.85154	1	324	256.41	188.29	325.75	360	1	1	1	1	1
3986	2016-07-01	Single	T. lestoquardi	4.82869	0	1	323.8	255.78	188.49	326.38	360	1	1	1	1	1
3986	2016-08-01	Mix	T. lestoquardi + T. ovis	4.40053	3.15183	2	324	256.43	188.38	263	359.5	1	1	1	2	1
3986	2016-09-01	Mix	T. lestoquardi + T. ovis	4.33993	4.45262	2	324	256.31	188.41	325.65	359.85	1	1	1	1	1
3986	2016-11-01	Single	T. lestoquardi	1.26222	0	1	324	255.56	188.41	326	360	1	1	1	1	1
3986	2016-12-01	Single	T. lestoquardi	4.24184	0	1	285	256.43	187.88	317	315	1	1	1	1	1
3986	2017-01-01	Mix	T. lestoquardi + T. ovis	5.22249	4.65817	2	330	256.43	187.95	325.75	314.74	1	1	1	1	2
3986	2017-02-01	Single	T. ovis	0	0.722862
3986	2017-03-01	Mix	T. lestoquardi + T. ovis	4.70879	4.58158	2	285	256.25	182.28	317	360	2	2	2	2	2
3986	2017-05-01	Mix	T. lestoquardi + T. ovis	4.27461	4.50573	1	324	255.61	188.21	325.63	360	1	1	1	1	0
3988	2016-05-01	Mix	T. lestoquardi + T. ovis	4.48052	4.82394	1	294.4	255.54	194.21	323	315	1	1	1	1	1
3988	2016-06-01	Single	T. ovis?	0	4.73126	1	294.43	259	188.48	317	324	1	1	1	1	1
3988	2016-07-01	Mix	T. lestoquardi + T. ovis	1.35828	4.41054	2	294	259.3	194.16	317	315	2	1	1	1	2
3988	2016-08-01	Single	T. lestoquardi	4.67886	0	2	324	268	194.45	325.65	315	1	2	1	1	1
3988	2016-09-01	Single	T. lestoquardi	4.82198	0	3	285	256	188.31	317	315	1	1	1	2	2
3988	2016-11-01	Mix	T. lestoquardi + T. ovis	4.90165	4.74351	2	285	256	188.26	217	360	1	1	1	2	2
3988	2016-12-01	Mix	T. lestoquardi + T. ovis	4.0943	3.72042	3	285	256.43	187.88	317	315	3	1	1	2	2
3988	2017-01-01	Mix	T. lestoquardi + T. ovis	5.06241	4.9868	2	330	256.43	187.95	325.75	314.74	2	1	1	1	1
3988	2017-02-01	Mix	T. lestoquardi + T. ovis	4.56601	4.49	2	285	262	193.78	317	315	1	1	2	2	1
3988	2017-03-01	Mix	T. lestoquardi + T. ovis	2.67062	3.95817	2	285	256.25	182.28	317	360	1	1	2	2	0
3988	2017-05-01	Mix	T. lestoquardi + T. ovis	5.7694	4.66096	4	324	255.92	188.48	325.88	342.23	4	1	1	2	3
3991	2016-05-01	Mix	T. lestoquardi + T. ovis	1.36635	4.94696	2	294.4	255.55	182.45	221.49	324	2	1	1	2	1
3991	2016-06-01	Mix	T. lestoquardi + T. ovis	5.77984	3.81497	2	267.22	255.83	188.4	317	315	2	1	1	2	1
3991	2016-07-01	Mix	T. lestoquardi + T. ovis	5.37703	3.6392	3	267	256	188.11	316.65	315	3	1	1	3	3
3991	2016-08-01	Mix	T. lestoquardi + T. ovis	5.32701	3.75256	2	267.14	268.08	188.33	325.82	315	3	3	1	3	3
3991	2016-09-01	Mix	T. lestoquardi + T. ovis	5.3155	4.41486	3	294.46	256.41	188.21	317	315	3	1	1	3	1
3991	2016-11-01	Mix	T. lestoquardi + T. ovis	5.8445	4.21195	3	267.22	265	188.21	326	315	3	1	1	3	1
3991	2016-12-01	Mix	T. lestoquardi + T. ovis	4.51804	2.60824	2	285	256.43	187.88	317	315	1	2	1	2	1
3991	2017-01-01	Mix	T. lestoquardi + T. ovis	5.97207	4.47161	4	330	256.43	187.95	325.75	314.74	2	1	2	4	2
3991	2017-02-01	Mix	T. lestoquardi + T. ovis	5.67754	4.35843	2	285	262	193.78	317	315	2	1	1	2	1
3991	2017-03-01	Mix	T. lestoquardi + T. ovis	5.84268	4.41653	3	285	256.25	182.28	317	360	3	2	1	3	3
3991	2017-05-01	Mix	T. lestoquardi + T. ovis	5.71475	4.37909	2	324	255.74	188.37	326	360	2	1	1	2	2
3993	2016-05-01	Single	T. lestoquardi	5.80058	0	4	285	267.6	187.72	325.55	366	1	2	1	2	4
3993	2016-06-01	Mix	T. lestoquardi + T. ovis	3.24074	4.46692	1	294.43	256.37	190.99	326.13	315	1	1	1	1	0
3993	2016-07-01	Single	T. lestoquardi	5.27847	0	2	267	268	188.49	326.44	345	1	1	1	2	2
3993	2016-08-01	Mix	T. lestoquardi + T. ovis	4.70272	2.76985	3	285	268.04	188.29	326.04	323.71	3	1	3	3	2
3993	2016-09-01	Mix	T. lestoquardi + T. ovis	5.63378	4.56329	3	330	256.27	194.19	325.77	315	3	3	3	3	3
3993	2016-11-01	Mix	T. lestoquardi + T. ovis	5.38353	4.40157	3	330	250	194.13	325.6	315	3	3	3	3	3
3993	2016-12-01	Mix	T. lestoquardi + T. ovis	4.8701	4.10615	3	285	256.43	187.88	317	315	2	2	3	3	2
3993	2017-01-01	Mix	T. lestoquardi + T. ovis	5.52919	4.383	3	330	256.43	187.95	325.75	314.74	3	1	1	2	2
3993	2017-02-01	Mix	T. lestoquardi + T. ovis	5.12112	4.37595	2	285	262	193.78	317	315	2	1	1	2	2
3993	2017-03-01	Mix	T. lestoquardi + T. ovis	4.95696	4.39716	4	285	256.25	182.28	317	360	4	1	1	2	3
3993	2017-05-01	Mix	T. lestoquardi + T. ovis	5.59506	4.38102	3	285	268	188.48	325.99	315	2	3	3	2	1
3994	2016-05-01	Single	T. lestoquardi	5.54	0	2	285	267.79	188.02	317	314.6	2	2	2	1	2
3994	2016-06-01	Single	T. lestoquardi	5.842	0	2	284.52	268	194.29	320	315	1	2	2	1	2
3994	2016-07-01	Single	T. lestoquardi	6.07286	0	3	284.73	256.05	194.13	316.86	324	1	2	3	2	2
3994	2016-08-01	Single	T. lestoquardi	5.59682	0	3	285	256.31	194.15	314	324	1	2	3	2	3
3994	2016-09-01	Mix	T. lestoquardi + T. ovis	5.84346	4.78858	2	285	256.41	188.22	317	323.91	1	2	2	2	2
3994	2016-11-01	Single	T. lestoquardi	5.9739	0	2	267.12	265	188.12	305	323.58	1	2	2	1	2
3994	2017-01-01	Single	T. lestoquardi	4.10721	0	2	285	256.43	187.88	317	315	1	2	2	1	2
3994	2017-02-01	Single	T. lestoquardi	5.20358	0	2	330	256.43	187.95	325.75	314.74	1	2	2	1	2
3994	2017-03-01	Mix	T. lestoquardi + T. ovis	6.14323	3.66435	3	285	262	193.78	317	315	1	2	3	1	3
3994	2017-05-01	Mix	T. lestoquardi + T. ovis	5.96907	4.02474	3	285	268	188.48	316.61	323.65	1	2	3	1	3
3995	2016-05-01	Single	T. lestoquardi	0.454095	0	2	294.4	267.54	191.12	221.49	261.25	1	1	1	2	1
3995	2016-06-01	Mix	T. lestoquardi + T. ovis	1.50784	2.17	2						2	2	1	1	1
3995	2016-07-01	Mix	T. lestoquardi + T. ovis	2.67551	1.5022	2	294	256	190.93	223	315	1	2	1	1	1
3995	2016-08-01	Mix	T. lestoquardi + T. ovis	1.86239	2.968	2	294	264.57	190.87	222.73	237	1	1	1	2	2
3995	2016-09-01	Single	T. ovis	0	5.00182
3995	2016-11-01	Single	T. lestoquardi	5.52991	0	2	285	268	245.33	217	315	2	1	2	1	1
3995	2016-12-01	Single	T. lestoquardi	5.51328	0	2	285	256.43	187.88	317	315	1	2	1	1	1
3995	2017-01-01	Single	T. lestoquardi	6.50575	0	1	330	256.43	187.95	325.75	314.74	1	1	1	1	1
3995	2017-02-01	Single	T. lestoquardi	6.22631	0	2	285	262	193.78	317	315	1	1	2	2	1
3995	2017-03-01	Single	T. lestoquardi	6.1844	0	2	285	256.25	182.28	317	360	1	2	2	2	2
3995	2017-05-01	Single	T. lestoquardi	6.14961	0	2	285	268	188.22	317	315	1	1	2	2	1
3996	2016-05-01	Mix	T. lestoquardi + T. ovis	0.802389	4.60448	1	294.4	265	167	221.49	360	1	1	1	1	1
3996	2016-06-01	Mix	T. lestoquardi + T. ovis	2.06938	3.91135	1	294.43	255.83	188.2	314	360	1	1	1	1	1
3996	2016-07-01	Mix	T. lestoquardi + T. ovis	1.30261	4.08788	2	294	233.44	190.98	314	360	1	1	2	1	1
3996	2016-09-01	Mix	T. lestoquardi + T. ovis	5.74359	4.08628	3	324	256.48	188.49	326	360	2	1	1	1	2
3996	2016-11-01	Mix	T. lestoquardi + T. ovis	6.09364	4.70717	2	225	268	188.41	217	342.3	2	1	1	1	2
3996	2016-12-01	Mix	T. lestoquardi + T. ovis	5.76999	4.82317	2	267.12	265	188.12	305	323.58	2	2	1	1	1
3996	2017-01-01	Mix	T. lestoquardi + T. ovis	5.75963	4.59437	3	285	256.43	187.88	317	315	3	2	3	2	3
3996	2017-02-01	Mix	T. lestoquardi + T. ovis	5.77723	4.52674	4	330	256.43	187.95	325.75	314.74	4	2	2	2	3
3996	2017-03-01	Mix	T. lestoquardi + T. ovis	5.64389	4.51426	3	285	262	193.78	317	315	3	2	2	2	2
3996	2017-05-01	Mix	T. lestoquardi + T. ovis	5.533	4.22358	4	285	256	188.24	317	315	4	2	2	2	2
3999	2016-05-01	Single	T. lestoquardi	4.54397	0	2	267.41	255.88	181.93	305	324.19	2	1	2	2	2
3999	2016-06-01	Single	T. lestoquardi	5.56381	0	2	284.99	256.41	182.47	308	324	2	2	2	2	1
3999	2016-07-01	Single	T. lestoquardi	6.30249	0	2	284.76	256	194.13	326.12	324	2	2	2	2	2
3999	2016-08-01	Single	T. lestoquardi	5.64182	0	3	284.5	256.01	194.45	325.73	366	2	2	3	3	3
3999	2016-09-01	Single	T. lestoquardi	6.01959	0	3	284.5	256.1	182.13	317	315	2	2	2	3	3
3999	2016-11-01	Single	T. lestoquardi	5.85355	0	3	285	256.11	182.28	217	315	2	2	2	3	3
3999	2016-12-01	Single	T. lestoquardi	6.09674	0	2	285	256.43	187.88	317	315	2	1	2	1	2
3999	2017-01-01	Single	T. lestoquardi	6.28087	0	5	330	256.43	187.95	325.75	314.74	2	2	5	3	4
3999	2017-03-01	Single	T. lestoquardi	5.58296	0	3	285	262	193.78	317	315	1	3	3	2	3
3999	2017-05-01	Mix	T. lestoquardi + T. ovis	5.8372	4.52979	3	285	255.82	182.31	317	315	1	2	3	2	3
4001	2016-05-01	Single	T. lestoquardi	5.25028	0		294.4	255.71	194.21	317	315.31	1	2	1	1	1
4001	2016-06-01	Mix	T. lestoquardi + T. ovis	5.51385	3.60816	3	312	256	194.45	317	315	1	2	1	3	1
4001	2016-07-01	Single	T. lestoquardi	5.01421	0	3	323.77	255.88	188.22	316.97	315	3	2	1	2	2
4001	2016-08-01	Mix	T. lestoquardi + T. ovis	4.6164	3.21526	3	324	268	188.22	314	315	2	2	2	1	3
4001	2016-09-01	Mix	T. lestoquardi + T. ovis	4.52677	4.19853	2	294.46	268	182.01	230	399	1	1	2	1	2
4001	2016-11-01	Mix	T. lestoquardi + T. ovis	3.44617	2.93273	2	375	268	182.19	313.62	324	1	1	2	1	2
4001	2016-12-01	Mix	T. lestoquardi + T. ovis	4.79541	3.79654	3	285	256.43	187.88	317	315	3	2	3	2	2
4001	2017-01-01	Mix	T. lestoquardi + T. ovis	5.44972	4.58721	3	330	256.43	187.95	325.75	314.74	3	2	3	3	3
4001	2017-02-01	Mix	T. lestoquardi + T. ovis	5.02752	4.45362	3	285	262	193.78	317	315	3	2	3	3	3
4001	2017-03-01	Mix	T. lestoquardi + T. ovis	4.81927	4.48482	4	285	256.25	182.28	317	360	2	2	4	3	3
4001	2017-05-01	Mix	T. lestoquardi + T. ovis	4.4611	4.01605	4	330	268	188.09	317	324	4	2	3	3	3
4002	2016-05-01	Mix	T. lestoquardi + T. ovis	0.976717	4.5051	2	294.4	268	188.29	221.49	324	1	2	2	1	2
4002	2016-06-01	Single	T. lestoquardi	5.92297	0	2	267.22	256	188.38	325.79	315	2	1	1	2	1
4002	2016-07-01	Mix	T. lestoquardi + T. ovis	1.09779	3.50361	4	294	268	194	314	315	1	2	4	2	2
4002	2016-08-01	Single	T. lestoquardi	5.56477	0	3	330	261.91	182.39	305	324	3	3	2	2	2
4002	2016-09-01	Mix	T. lestoquardi + T. ovis	3.94928	3.67808	4	294.46	256.4	188.3	317	323.84	2	3	1	1	3
4002	2016-11-01	Mix	T. lestoquardi + T. ovis	4.76623	4.11064	3	330	255.92	188.15	308	323.56	2	3	1	1	3
4002	2016-12-01	Mix	T. lestoquardi + T. ovis	4.11163	3.60481	2	285	256.43	187.88	317	315	2	2	2	2	2
4002	2017-01-01	Mix	T. lestoquardi + T. ovis	4.54502	4.46866	4	330	256.43	187.95	325.75	314.74	4	3	1	2	3
4002	2017-02-01	Mix	T. lestoquardi + T. ovis	4.69559	4.59713	4	285	262	193.78	317	315	4	2	2	2	3
4002	2017-03-01	Mix	T. lestoquardi + T. ovis	4.35203	3.97641	3	285	256.25	182.28	317	360	3	3	3	2	2
4002	2017-05-01	Mix	T. lestoquardi + T. ovis	5.0982	4.35956	3	330	255.67	188.29	317	315	2	2	2	2	3
4009	2016-05-01	Single	T. lestoquardi	4.94	0	2	285	255.54	191.26	221	315	2	2	1	2
4009	2016-06-01	Single	T. lestoquardi	5.19	0	3	284.6	256.16	194.36	317	315	2	2	1	2	3
4009	2016-07-01	died		0	0
4011	2016-06-01	Single	T. lestoquardi	5.02768	0	3	363	249.9	245.42	317	315	3	1	1	2	2
4011	2016-08-01	Mix	T. lestoquardi + T. ovis	5.20196	4.27757	3	294	255.56	245.42	325.77	360	3	1	1	2	2
4011	2016-09-01	Mix	T. lestoquardi + T. ovis	4.29836	5.15569	2	294.46	255.6	245.48	325.62	315	2	1	1	2	2
4011	2016-11-01	Mix	T. lestoquardi + T. ovis	5.24712	4.78736	2	363.35	256	245.33	217	315	2	1	1	2	2
4011	2016-12-01	Mix	T. lestoquardi + T. ovis	3.62963	4.08891	2	330	256.43	187.95	325.75	314.74	1	1	1	2	1
4011	2017-01-01	Mix	T. lestoquardi + T. ovis	3.75591	4.13927	2	285	262	193.78	317	315	1	1	1	2	2
4011	2017-02-01	Mix	T. lestoquardi + T. ovis	3.32796	4.06737	3	285	256.25	182.28	317	360	1	1	1	2	3
4011	2017-03-01	Mix	T. lestoquardi + T. ovis	5.41454	4.98646	2	294.4	256.01	182.06	221.49	315	2	2	1	2	2
4011	2017-05-01	Mix	T. lestoquardi + T. ovis	4.73448	4.86396	2	363.41	255.89	245	317	315	2	1	1	2	2
4012	2016-05-01	Single	T. lestoquardi	3.64489	0	3	321	268	188.05	317	315	3	2	1	2	3
4012	2016-06-01	Single	T. lestoquardi	4.72221	0	3	285	255.78	188.48	317	315	3	2	1	3	2
4012	2016-07-01	Single	T. lestoquardi	5.51073	0	3	324	268	188.18	314	315	2	2	2	3	1
4012	2016-08-01	Single	T. lestoquardi	4.77801	0	3	324	256	188.25	314	315	3	2	2	3	3
4012	2016-09-01	Mix	T. lestoquardi + T. ovis	4.13594	4.10673	3	294.46	265	176.18	317	360	2	2	1	1	2
4012	2016-11-01	Single	T. lestoquardi	3.28272	0	2	285	268	176.28	311	315	2	2	1	1	2
4012	2016-12-01	Mix	T. lestoquardi + T. ovis	5.17233	4.64067	3	285	256.43	187.88	317	315	1	2	3	1	2
4012	2017-01-01	Mix	T. lestoquardi + T. ovis	4.88078	4.46128	2	330	256.43	187.95	325.75	314.74	1	2	1	2	2
4012	2017-02-01	Mix	T. lestoquardi + T. ovis	5.00086	4.96549	3	285	262	193.78	317	315	2	1	3	0	2
4012	2017-03-01	Mix	T. lestoquardi + T. ovis	4.14596	3.97441	3	285	256.25	182.28	317	360	2	1	3	2	2
4012	2017-05-01	Mix	T. lestoquardi + T. ovis	5.19265	4.89887	4	321	255.58	194.34	317	315	4	1	4	3	2
4014	2016-05-01	Single	T. lestoquardi	5.12728	0	3	285	265	182.12	325.69	360	3	2	2	3	3
4014	2016-06-01	Mix	T. lestoquardi + T. ovis	4.26067	3.09001	2	285	268	188.48	317	315	2	2	2	2	2
4014	2016-07-01	Mix	T. lestoquardi + T. ovis	4.21892	3.3754	3	324	268	188.19	325.72	360	1	2	2	3	2
4014	2016-08-01	Mix	T. lestoquardi + T. ovis	4.62742	3.96438	3	324	268	188.25	325.98	360	1	2	2	3	2
4014	2016-09-01	Mix	T. lestoquardi + T. ovis	4.72495	4.55332	2	323.56	268	188.17	325.57	360	1	2	3	2	1
4014	2016-11-01	Mix	T. lestoquardi + T. ovis	4.43597	3.79399	3	324	268	188.41	326	360	1	2	3	2	1
4014	2016-12-01	Mix	T. lestoquardi + T. ovis	2.58219	2.39131	3	285	256.43	187.88	317	315	2	1	3	1	2
4014	2017-01-01	Mix	T. lestoquardi + T. ovis	4.74069	4.58121	3	330	256.43	187.95	325.75	314.74	1	2	3	2	1
4014	2017-02-01	Mix	T. lestoquardi + T. ovis	4.61704	4.62694	3	285	262	193.78	317	315	3	2	1	2	2
4014	2017-03-01	Mix	T. lestoquardi + T. ovis	4.33684	3.75293	4	285	256.25	182.28	317	360	4	3	3	2	1
4014	2017-05-01	Mix	T. lestoquardi + T. ovis	4.71518	4.47328	3	324	256.01	182.42	325.84	360	2	2	3	2	1
4015	2016-05-01	Mix	T. lestoquardi + T. ovis	0.240639	5.40417	1	282	268	179	317	315	1		1
4015	2016-06-01	Mix	T. lestoquardi + T. ovis	3.88531	4.57771	2	282	247	188.48	316.53	315	1	2	2	2	1
4015	2016-07-01	Single	T. ovis	0	4.3769
4015	2016-08-01	Mix	T. lestoquardi + T. ovis	0	0		285	268	194.09	317	315
4015	2016-09-01	Mix	T. lestoquardi + T. ovis	5.18587	3.46783	3	324	268	188.25	314	315	2	2	3	1	1
4015	2016-11-01	Mix	T. lestoquardi + T. ovis	4.36824	3.94025	3	324	268	194.28	217	315	2	2	3	1	1
4015	2016-12-01	Mix	T. lestoquardi + T. ovis	4.48843	4.10174	3	285	256.43	187.88	317	315	3	2	3	1	1
4015	2017-01-01	Mix	T. lestoquardi + T. ovis	4.72079	4.43044	1	330	256.43	187.95	325.75	314.74	1	1	1	1	1
4015	2017-02-01	Mix	T. lestoquardi + T. ovis	2.16683	1.43371	2	285	262	193.78	317	315	2	1	1	1	2
4015	2017-03-01	Mix	T. lestoquardi + T. ovis	5.27475	4.87027	4	285	256.25	182.28	317	360	4	2	4	3	2
4015	2017-05-01	Mix	T. lestoquardi + T. ovis	4.70995	3.51951	2	285	268	245	317	323.79	2	1	2	1	2
4016	2016-05-01	Single	T. lestoquardi	4.40787	0	1	267.41	256.27	188.13	325.73	315	3	1	1	2	3
4016	2016-06-01	Single	T. lestoquardi	5.09626	0	4	294.43	250	188.34	325.86	315	4	2	2	2	3
4016	2016-07-01	Single	T. lestoquardi	4.94163	0	3	294	268	188.3	326.25	360	3	1	1	2	3
4016	2016-08-01	Single	T. lestoquardi	5.71108	0	3	284.8	255.84	188.38	326.2	360	2	2	1	2	3
4016	2016-09-01	Single	T. lestoquardi	5.79398	0	3	285	256.38	188.15	358.86	360	4	2	1	2	3
4016	2016-11-01	Mix	T. lestoquardi + T. ovis	5.63803	4.71046	4	285	256.14	188.37	325.83	315	4	2	1	2	3
4016	2016-12-01	Mix	T. lestoquardi + T. ovis	5.90892	5.22416	3	285	256.43	187.88	317	315	3	1	1	2	3
4016	2017-01-01	Mix	T. lestoquardi + T. ovis	5.78923	5.11936	4	330	256.43	187.95	325.75	314.74	3	2	1	4	1
4016	2017-03-01	Mix	T. lestoquardi + T. ovis	5.85958	5.68176	3	285	262	193.78	317	315	2	2	1	2	3
4016	2017-05-01	Mix	T. lestoquardi + T. ovis	5.69134	5.35061	2	324	255.59	188.13	325.5	315	2	2	1	2	2
4018	2016-05-01	Mix	T. lestoquardi + T. ovis	0.266782	4.91591	2	285	268	191	326	360	1	1	2	2	2
4018	2016-06-01	Single	T. lestoquardi	5.75508	0	2	285	268	188.25	317	315	1	2	1	1	2
4018	2016-07-01	Single	T. lestoquardi	5.75946	0	3	323.77	268	188.29	326.35	360	3	2	1	1	3
4018	2016-08-01	Single	T. lestoquardi	5.56874	0	3	323.55	267.54	188.37	323	360	3	1	1	1	3
4018	2016-09-01	Mix	T. lestoquardi + T. ovis	5.13739	3.69356	2	294.34	268	188.28	325.87	360	1	2	1	1	1
4018	2016-11-01	Single	T. ovis?	0	4.46075	2	294.34	244	188.41	326	360	1	2	1	1	1
4018	2016-12-01	Mix	T. lestoquardi + T. ovis	5.35745	4.21252	3	285	256.43	187.88	317	315	2	3	1	2	1
4018	2017-01-01	Mix	T. lestoquardi + T. ovis	5.61956	4.99652	3	330	256.43	187.95	325.75	314.74	2	1	3	1	1
4018	2017-02-01	Single	T. ovis?	0	4.10626	3	285	262	193.78	317	315	3	1	1	1	2
4018	2017-03-01	Mix	T. lestoquardi + T. ovis	5.56025	5.13025	3	285	256.25	182.28	317	360	3	2	1	2	2
4018	2017-05-01	Mix	T. lestoquardi + T. ovis	5.39324	5.80799	2	285	268	188.3	326	360	2	2	1	1	2
4019	2016-05-01	Single	T. lestoquardi	5.25536	0	2	285	267.62	187.87	317	314.57	1	2	2	2	2
4019	2016-06-01	Single	T. lestoquardi	5.39772	0	3	284.55	267.6	188.33	317	315	1	2	1	3	2
4019	2016-07-01	Mix	T. lestoquardi + T. ovis	5.62232	4.96319	2	284.58	256	188.49	311	345	1	1	2	2	1
4019	2016-08-01	Mix	T. lestoquardi + T. ovis	5.08641	3.90192	2	285	268	188.38	314	315	1	1	2	2	1
4019	2016-09-01	Mix	T. lestoquardi + T. ovis	3.55	3.51545	3	294.46	268	188.03	313.58	315	2	2	1	2	2
4019	2016-11-01	Mix	T. lestoquardi + T. ovis	1.97441	1.05264	2	285	268	188.2	313.53	315	2	2	1	2	2
4019	2016-12-01	Mix	T. lestoquardi + T. ovis	4.9794	4.28697	6	285	256.43	187.88	317	315	2	1	2	6	2
4019	2017-01-01	Mix	T. lestoquardi + T. ovis	4.60804	4.01939	3	330	256.43	187.95	325.75	314.74	2	3	3	0	2
4019	2017-02-01	Mix	T. lestoquardi + T. ovis	4.10661	3.78462	3	285	262	193.78	317	315	2	2	3	3	2
4019	2017-03-01	Mix	T. lestoquardi + T. ovis	4.49342	3.71692	3	285	256.25	182.28	317	360	2	3	3	3	3
4019	2017-05-01	Single	T. lestoquardi	4.891	0	4	267.24	268	182.31	305	324	4	2	2	2	2
4024	2016-05-01	Single	T. lestoquardi	3.33896	0	3	285	268	188.29	347	324.22	3	2	1	2	3
4024	2016-06-01	Mix	T. lestoquardi + T. ovis	4.56067	3.60455	3	284.92	267.68	188.25	316.93	324	3	2	2	2	3
4024	2016-07-01	Mix	T. lestoquardi + T. ovis	5.57231	4.15419	3	285	271	194.16	314	315	3	2	3	1	3
4024	2016-08-01	Mix	T. lestoquardi + T. ovis	4.97217	4.01502	3	285	256.31	194.24	314	360	2	2	3	1	3
4024	2016-09-01	Mix	T. lestoquardi + T. ovis	4.92513	5.23713	4	294.46	256.07	188.26	317	294	3	2	1	2	1
4024	2016-11-01	Mix	T. lestoquardi + T. ovis	4.64275	4.06163	3	318	256.13	188.11	217	294	3	2	1	2	1
4024	2016-12-01	Mix	T. lestoquardi + T. ovis	4.16639	3.95723	2	285	256.43	187.88	317	315	1	2	2	2	1
4024	2017-01-01	Mix	T. lestoquardi + T. ovis	5.30604	4.86532	3	330	256.43	187.95	325.75	314.74	3	2	2	2	5
4024	2017-02-01	Mix	T. lestoquardi + T. ovis	5.3202	4.9106	4	285	262	193.78	317	315	2	2	3	3	4
4024	2017-03-01	Mix	T. lestoquardi + T. ovis	5.02392	4.54732	4	285	256.25	182.28	317	360	2	2	2	2	4
4024	2017-05-01	Mix	T. lestoquardi + T. ovis	5.25723	4.54551	5	285	256.06	188.37	317	315	4	2	2	2	5
